# Supplementary material for: Signatures of selection in core and accessory genomes indicate different ecological drivers of diversification among Bacillus cereus clades
Source: Mol Ecol. 2022 May 17;31(13):3584–97. doi: 10.1111/mec.16490 (PMC9324797; doi:10.1111/mec.16490)
Supplement: Supplementary file 1 — Table S1‐S3 [file MEC-31-3584-s001.xls]

## Sheet: Supp Table 1; Study Strains
Multispecies BIGSdb ID	Clade	isolate	aliases	pathotype	species	source	lineage	serovar	clinical isolate	sequence length (bp)	Accession number
174	2	BGSC 4C3	CHROM-BGSC 4C3 (Bt subsp. alesti)	Other	Bacillus sp.	Other	Other	alesti	no	5943935	PRJNA395643	Mean sequence size (mb)	5.68621
175	2	BGSC 4M3	CHROM-BGSC 4M3 (Bt subsp. darmstadiensis)	Other	Bacillus sp.	Other	Other	darmstadiensis	no	5726829	PRJNA395643	Standard deviation (mb)	0.337367
176	2	BGSC 4I4	CHROM-BGSC 4I4 (Bt subsp. entomocidus/subtoxicus)	Other	Bacillus sp.	Other	Other	entomocidus	no	6142952	PRJNA395643
177	1	BGSC 4B2	CHROM-BGSC 4B2 (Bt subsp. finitimus)	Other	Bacillus sp.	Other	Other	finitimus	no	5564896	PRJNA395643
178	2	BGSC 4G4	CHROM-BGSC 4G4 (Bt subsp. galleria)	Other	Bacillus sp.	Other	Other	galleria	no	5875108	PRJNA395643
180	2	7.1o	CHROM-7.1o (Bt subsp. kurstaki)	Other	Bacillus sp.	Other	Other	kurstaki	no	6474666	PRJNA395643
181	2	BGSC 4D1	CHROM-BGSC 4D1 (Bt subsp. kurstaki)	Other	Bacillus sp.	Other	Other	kurstaki	no	6384415	PRJNA395643
183	2	BGSC 4AA1	CHROM-BGSC 4AA1 (Bt subsp morrisoni biovar tenebrionis)	Other	Bacillus sp.	Other	Other	morrisoni	no	6057858	PRJNA395643
184	1	NRRL B23152	CHROM-NRRL B23152 (Bt subsp malaysiensis)	Other	Bacillus sp.	Other	Other	malaysiensis	no	5897532	PRJNA395643
185	2	BGSC 4E3	CHROM-BGSC 4E3 (Bt subsp sotto)	Other	Bacillus sp.	Other	Other	sotto	no	5693923	PRJNA395643
186	2	BGSC 4A3	CHROM-BGSC 4A3 (Bt subsp thuringiensis)	Other	Bacillus sp.	Other	Other	thuringiensis	no	6326779	PRJNA395643
190	2	Buibui	CHROM-Buibui (Bt subsp japonensis)	Other	Bacillus sp.	Other	Other	japonensis	no	6332513	PRJNA395643
191	2	NRRL B-23150	CHROM-NRRL B-23150 (T44001?)(Bt subsp higo)	Other	Bacillus sp.	Other	Other	higo	no	6063286	PRJNA395643
193	-	NRRL B-18679	CHROM-NRRL B-18679 (Bt subsp sotto)	Other	Bacillus sp.	Other	Other	sotto	no	5863735	PRJNA395643
194	2	strain 62	CHROM-strain 62 (Bt subsp japonensis)	Other	Bacillus sp.	Other	Other	japonensis?	no	6040032	PRJNA395643
195	2	BGSC 4K1	CHROM-BGSC 4K1 (Bt subsp morrisoni)	Other	Bacillus sp.	Other	Other	morrisoni	no	6399154	PRJNA395643
225	2	BT 10792	DSM 2046	Other	Bacillus sp.	Other		berliner		6260142	CM000753.1
226	1	BT 9727		Other	Bacillus sp.	Other		konjukian	yes	5237682	PRJNA224116
227	2	BT407		Other	Bacillus sp.	Other				5500501	PRJNA29717
228	2	BT IS5056		Other	Bacillus sp.	Other				5491935	PRJNA187142
229	2	BT BMB171		Other	Bacillus sp.	Other				5330088	PRJNA43631
230	2	BT HD-771		Other	Bacillus sp.	Other				5886036	PRJNA171845
231	2	BT HD-789		Other	Bacillus sp.	Other				5495278	PRJNA171844
232	-	BT MC28	Sichuansis strain MC28	Other	Bacillus sp.	Other				5414494	PRJNA167562
233	2	BT CT-43		Other	Bacillus sp.	Other				5486830	PRJNA43737
234	1	BT YBT-020		Other	Bacillus sp.	Other		finitimus		5355490	PRJNA60447
235	2	BT HD73		Other	Bacillus sp.	Other		kurstaki		5646799	PRJNA185468
236	1	BT Al Hakam		Other	Bacillus sp.	Other				5257091	PRJNA18255
237	2	Bt407		Other	Bacillus sp.	Other				6026743	PRJNA29717
238	2	BT DAR 81934		Other	Bacillus sp.	Other				5628425	PRJNA179326
241	1	BT BGSC 4AW1	T37001	Other	Bacillus sp.	Other		andalousiensis		5488844	CM000754.1
242	2	BT BGSC 4BD1	T40001	Other	Bacillus sp.	Other		huazhongensis		6231196	CM000756.1
243	2	BT T03a001		Other	Bacillus sp.	Other		kurstaki		5527568	CM000751.1
244	1	BT BGSC 4AJ1	GM33	Other	Bacillus sp.	Other		monterrey		6489024	CM000752.1
245	2	BT t13001		Other	Bacillus sp.	Other		pakistani		6037513	CM000750.1
246	1	BT BGSC 4BA1	T20A001	Other	Bacillus sp.	Other		pondicheriensis		6031475	CM000755.1
247	1	BT BGSC 4CC1	NARC Bt17	Other	Bacillus sp.	Other		pulsiensis		6002603	CM000757.1
248	2	BT T04001		Other	Bacillus sp.	Other		sotto		6107746	CM000749.1
249	2	BT T01001		Other	Bacillus sp.	Other		thuringiensis		6323123	CM000748.1
250	1	BT BGSC 4Y1		Other	Bacillus sp.	Other		tochigiensis		5625906	CM000746.1
252	2	BT ATCC 35646	HD522	Other	Bacillus sp.	Other		israelensis		5880839	AAJM00000000.1
253	1	BA Ames		Other	Bacillus sp.	Other		ames		5227293	PRJNA238045
254	1	BA A0248	96-10355; K1256	Other	Bacillus sp.	Other			yes	5227419	PRJNA33543
255	1	BA Sterne		Other	Bacillus sp.	Other		Sterne		5228663	PRJNA10878
256	1	BA CDC 684	NRRL 3495; NRS 234	Other	Bacillus sp.	Other				5230115	PRJNA31329
257	1	BA Ames Ancestor	0581, A2084, genotype 62, Group A3.b)	Other	Bacillus sp.	Other		ames		5227419	PRJNA10784
258	1	BA A2012	Florida isolate	Other	Bacillus sp.	Other		ames	yes	5093554	PRJNA299
259	1	BA H9401		Other	Bacillus sp.	Other			yes	5218947	PRJNA49361
260	1	BA 3154		Other	Bacillus sp.	Other				5002686	PRJNA178572
261	1	BA 3166		Other	Bacillus sp.	Other				5505136	NZ_ANFG00000000.1
262	1	BA A0174	74-412C-8	Other	Bacillus sp.	Other				5291908	NZ_ABLT00000000.1
263	1	BA A0193	96-10355; K1256	Other	Bacillus sp.	Other				5392880	NZ_ABKF00000000.1
264	1	BA A0389	89; Bekasi; K1938	Other	Bacillus sp.	Other				5420403	NZ_ABLB00000000.1
265	1	BA A0442	K88	Other	Bacillus sp.	Other				5374836	NZ_ABKG00000000.1
266	1	BA A0465	K2762; LSU465; RA3	Other	Bacillus sp.	Other				5407149	NZ_ABLH00000000.1
267	1	BA A0488	ATCC 14578; K4596; Vollum	Other	Bacillus sp.	Other				5392168	NZ_ABJC00000000.1
268	1	BA A1055		Other	Bacillus sp.	Other				5370618	NZ_AAEO01000033.3
269	1	BA Australia 94		Other	Bacillus sp.	Other		Australia		5504562	NZ_AAES01000044.3
270	1	BA BF-1		Other	Bacillus sp.	Other				5434529	AMDT01000001.1
271	1	BA CNEVA-9066		Other	Bacillus sp.	Other				5488676	NZ_AAEN01000027.3
272	1	BA Carbosap		Other	Bacillus sp.	Other		Carbosap		5402970	NZ_ANAO00000000.
273	1	BA Gmb1	Ames	Other	Bacillus sp.	Other		ames		5175077	PRJEB1518
274	1	BA Heroin Ba4599		Other	Bacillus sp.	Other		heroin	yes	5468377	NZ_AGQP00000000.1
275	1	BA KrugerB	GT87	Other	Bacillus sp.	Other		kruger		5470007	NZ_AAEQ00000000.1
276	1	BA Sen2Col2	Ames	Other	Bacillus sp.	Other		ames		5174112	PRJEB1516
277	1	BA Sen3	Ames	Other	Bacillus sp.	Other		ames		5173792	PRJEB1517
278	1	BA Tsiankovskii-I		Other	Bacillus sp.	Other		Tsiankovskii		5504728	NZ_ABDN00000000.2
279	1	BA UR-1		Other	Bacillus sp.	Other			yes	5446610	ALNY00000000.1
280	1	BA Vollum		Other	Bacillus sp.	Other		Vollum		5488459	CP007666.1
281	1	BA WesternNA USA6153	GT3	Other	Bacillus sp.	Other				5511345	PRJNA337
282	2	BC ATCC14579		Other	Bacillus sp.	Other				5411809	PRJNA509739
283	2	BC B4264		Other	Bacillus sp.	Other			yes	5419036	CP001176.1
284	2	BC F65185		Other	Bacillus sp.	Other			yes	6133179	CM000736.1
285	1	BC 03BB102		Other	Bacillus sp.	Other			yes	5269628	CP009318.1
286	1	BC AH187		Other	Bacillus sp.	Other			yes	5269030	CP001177.1
287	1	BC AH820		Other	Bacillus sp.	Other			yes	5302683	CP001283.1
288	1	BC ATCC10987		Other	Bacillus sp.	Other				5224283	AE017194.1
289	1	BC E33L	ZK	Other	Bacillus sp.	Other				5300915	CP000001.1
290	1	BC F0837/76		Other	Bacillus sp.	Other			yes	5222906	CP003187.1
291	1	BC FRI-35		Other	Bacillus sp.	Other				5083176	CP003747.1
292	2	BC G9842		Other	Bacillus sp.	Other			yes	5387334	CP001186.1
293	1	BC NC7401		Other	Bacillus sp.	Other				5221581	AP007209.1
294	1	BC Q1		Other	Bacillus sp.	Other				5214195	CP000227.1
295	1	BC CI		Other	Bacillus sp.	Other		anthracis		5196054	CP001746.1
296	2	BC 172560W		Other	Bacillus sp.	Other			yes	5699545	CM000717.1
297	1	BC 95-8201		Other	Bacillus sp.	Other			yes	5584055	CM000727.1
298	-	BC AH1271		Other	Bacillus sp.	Other				5656704	CM000739.1
299	3	BC AH1272		Other	Bacillus sp.	Other			yes	5789540	CM000740.1
300	3	BC AH1273		Other	Bacillus sp.	Other			yes	5790501	CM000741.1
301	3	BC AH603		Other	Bacillus sp.	Other				5799451	CM000737.1
302	3	BC AH621		Other	Bacillus sp.	Other				5674808	CM000719.1
303	2	BC AH676		Other	Bacillus sp.	Other				5594747	CM000738.1
304	2	BC ATCC10876	AH181	Other	Bacillus sp.	Other				5939023	CM000715.1
305	1	BC 4342	AH821	Other	Bacillus sp.	Other				5234797	CM000721.1
306	2	BC BDRD-Bcer4		Other	Bacillus sp.	Other				5397450	CM000726.1
307	3	BC BDRD-ST196		Other	Bacillus sp.	Other				5576566	CM000725.1
308	2	BC BDRD-ST24		Other	Bacillus sp.	Other				5436173	CM000723.1
309	1	BC BDRD-ST26		Other	Bacillus sp.	Other				5568034	CM000724.1
310	1	BC BGSC 6E1	GP7, AH263	Other	Bacillus sp.	Other				5730178	CM000716.1
311	1	BC F		Other	Bacillus sp.	Other				5255772	CM001787.1
312	-	BC MM3		Other	Bacillus sp.	Other			yes	5547057	CM000718.1
313	-	BC R309803		Other	Bacillus sp.	Other			yes	5586253	CM000720.1
314	2	BC Rock1-15		Other	Bacillus sp.	Other				5766278	CM000729.1
315	-	BC Rock1-3		Other	Bacillus sp.	Other				5859854	CM000728.1
316	-	BC Rock3-28		Other	Bacillus sp.	Other				6041497	CM000730.1
317	-	BC Rock3-29		Other	Bacillus sp.	Other				5878111	CM000731.1
318	1	BC Rock3-42		Other	Bacillus sp.	Other				5202904	CM000732.1
319	-	BC Rock3-44		Other	Bacillus sp.	Other				4999804	PRJNA29683
320	-	BC Rock4-18		Other	Bacillus sp.	Other				5923634	CM000735.1
321	2	BC Rock4-2		Other	Bacillus sp.	Other				5769987	CM000734.1
322	1	BC m1293	BPS-2	Other	Bacillus sp.	Other				5269725	CM000714.1
323	2	BC mm1550		Other	Bacillus sp.	Other				5246493	NZ_CM000722.1
324	1	BC 03BB108		Other	Bacillus sp.	Other			yes	5925780	CP009641.1
325	2	BC AH1134		Other	Bacillus sp.	Other			yes	5908750	NZ_ABDA00000000.2
326	1	BC AND1407		Other	Bacillus sp.	Other				5498022	NZ_AHCM00000000.1
327	-	BC B5-2		Other	Bacillus sp.	Other				5798705	NZ_AHFW00000000.1
328	3	BC BAG1O-1		Other	Bacillus sp.	Other				5992936	NZ_AHCN00000000.1
329	-	BC BAG1O-2		Other	Bacillus sp.	Other				5568148	NZ_AHCO00000000.1
331	2	BC BAG1X1-2		Other	Bacillus sp.	Other				5849298	NZ_AHCR00000000.1
332	3	BC BAG1X1-3		Other	Bacillus sp.	Other				5995381	NZ_AHCS00000000.1
335	2	BC BAG1X2-3		Other	Bacillus sp.	Other				6480968	NZ_AHCV00000000.1
337	-	BC BAG2O-3		Other	Bacillus sp.	Other				5771949	NZ_AHCY00000000.1
338	-	BC BAG2X1-1		Other	Bacillus sp.	Other				5109238	NZ_AHCZ00000000.1
339	-	BC BAG2X1-2		Other	Bacillus sp.	Other				5524604	NZ_AHDA00000000.1
340	-	BC BAG2X1-3		Other	Bacillus sp.	Other				5191991	NZ_AHDB00000000.1
341	-	BC BAG3O-1		Other	Bacillus sp.	Other				5814221	NZ_AHFV00000000.1
342	2	BC BAG3O-2		Other	Bacillus sp.	Other				5765165	NZ_AHDC00000000.1
343	3	BC BAG3X2-1		Other	Bacillus sp.	Other				5613093	NZ_AHDD00000000.1
344	2	BC BAG3X2-2		Other	Bacillus sp.	Other				5777232	NZ_AHDE00000000.1
345	2	BC BAG4O-1		Other	Bacillus sp.	Other				5634333	NZ_AHDF00000000.1
346	2	BC BAG4X12-1		Other	Bacillus sp.	Other				5784472	NZ_AHDG00000000.1
347	-	BC BAG4X2-1		Other	Bacillus sp.	Other				5652243	NZ_AHDG00000000.1
348	-	BC BAG5O-1		Other	Bacillus sp.	Other				5819432	NZ_AHDI00000000.1
349	3	BC BAG5X1-1		Other	Bacillus sp.	Other				5540116	NZ_AHDJ00000000.1
350	2	BC BAG5X12-1		Other	Bacillus sp.	Other				5665192	NZ_AHDK00000000.1
351	-	BC BAG5X2-1		Other	Bacillus sp.	Other				5777536	NZ_AHDL00000000.1
352	-	BC BAG6O-1		Other	Bacillus sp.	Other				5828484	NZ_AHDM00000000.1
353	3	BC BAG6O-2		Other	Bacillus sp.	Other				5718373	NZ_AHDN00000000.1
354	-	BC BAG6X1-1		Other	Bacillus sp.	Other				5518921	NZ_AHDO00000000.1
355	3	BC BAG6X1-2		Other	Bacillus sp.	Other				5100477	NZ_AHDP00000000.1
356	2	BC BMG1.7		Other	Bacillus sp.	Other				6394988	NZ_AHDQ00000000.1
357	3	BC BtB2-4		Other	Bacillus sp.	Other				5607601	NZ_AHDR00000000.1
358	3	BC CER057		Other	Bacillus sp.	Other				5561621	NZ_AHDS00000000.1
359	3	BC CER074		Other	Bacillus sp.	Other				5570278	NZ_AHDT00000000.1
360	1	BC G9241		Other	Bacillus sp.	Other			yes	5934942	NZ_CP009590.1
362	1	BC H3081.97		Other	Bacillus sp.	Other				5157777	NZ_ABDL00000000.2
363	2	BC HD73		Other	Bacillus sp.	Other				5772127	NZ_AHDU00000000.1
364	3	BC HuA2-1		Other	Bacillus sp.	Other				6396969	NZ_AHDV00000000.
365	-	BC HuA2-3		Other	Bacillus sp.	Other				5681134	NZ_AHDW00000000.1
366	3	BC HuA2-4		Other	Bacillus sp.	Other				5645027	NZ_AHDW00000000.1
367	3	BC HuA2-9		Other	Bacillus sp.	Other				5787866	NZ_AHDY00000000.1
368	3	BC HuA3-9		Other	Bacillus sp.	Other				6154119	NZ_AHDZ00000000.1
369	3	BC HuA4-10		Other	Bacillus sp.	Other				5761566	NZ_AHEA00000000.1
370	2	BC HuB1-1		Other	Bacillus sp.	Other				5694837	NZ_AHEB00000000.1
372	-	BC HuB2-9		Other	Bacillus sp.	Other				5691579	NZ_AHED00000000.1
373	-	BC HuB4-10		Other	Bacillus sp.	Other				5588054	NZ_AHEE00000000.1
374	2	BC HuB4-4		Other	Bacillus sp.	Other				6409465	NZ_AHEF00000000.1
375	-	BC HuB5-5		Other	Bacillus sp.	Other				5731874	NZ_AHEG00000000.1
376	1	BC IS075		Other	Bacillus sp.	Other				5804380	NZ_AHCH00000000.2
377	1	BC IS195		Other	Bacillus sp.	Other				5792474	NZ_AHEH00000000.1
378	1	BC IS845/00		Other	Bacillus sp.	Other				5781148	NZ_AHEI00000000.1
380	1	BC ISP3191		Other	Bacillus sp.	Other				5309183	NZ_AHEK00000000.1
381	2	BC K-5975c		Other	Bacillus sp.	Other				6248515	NZ_AHEL00000000.1
382	1	BC LCT-BC244		Other	Bacillus sp.	Other				5109271	NZ_AJGQ00000000.1
383	3	BC MC118		Other	Bacillus sp.	Other				5584023	NZ_AHEM00000000.1
384	3	BC MC67		Other	Bacillus sp.	Other				5702115	NZ_AHEN00000000.1
385	2	BC MSX-A1		Other	Bacillus sp.	Other				5981055	NZ_AHEO00000000.1
386	1	BC MSX-A12		Other	Bacillus sp.	Other				5665473	NZ_AHEP00000000.1
387	1	BC MSX-D12		Other	Bacillus sp.	Other				5558440	NZ_AHEQ00000000.1
388	1	BC NVH0597-99		Other	Bacillus sp.	Other				5348704	NZ_ABDK00000000.2
389	1	BC SJ1		Other	Bacillus sp.	Other				5156400	NZ_ADFM00000000.1
391	2	BC VD014		Other	Bacillus sp.	Other				6129787	NZ_AHER00000000.1
392	3	BC VD021		Other	Bacillus sp.	Other				5998316	NZ_AHES00000000.1
395	3	BC VD048		Other	Bacillus sp.	Other				5975635	NZ_AHEU00000000.1
396	3	BC VD078		Other	Bacillus sp.	Other				6048642	NZ_AHEV00000000.1
397	1	BC VD102		Other	Bacillus sp.	Other				5704972	NZ_AHEW00000000.1
398	3	BC VD107		Other	Bacillus sp.	Other				5319054	NZ_AHEX00000000.1
399	-	BC VD115		Other	Bacillus sp.	Other				6389631	NZ_AHEY00000000.1
400	3	BC VD118		Other	Bacillus sp.	Other				5686244	NZ_AHEZ00000000.1
401	-	BC VD131		Other	Bacillus sp.	Other				6070801	NZ_AHFA00000000.1
404	2	BC VD140		Other	Bacillus sp.	Other				5657298	NZ_AHFD00000000.1
405	3	BC VD142		Other	Bacillus sp.	Other				5906422	NZ_AHCL00000000.2
406	3	BC VD146		Other	Bacillus sp.	Other				6059536	NZ_AHFE00000000.1
407	-	BC VD148		Other	Bacillus sp.	Other				5683633	NZ_AHFF00000000.1
408	2	BC VD154		Other	Bacillus sp.	Other				6161831	NZ_AHFG00000000.1
410	2	BC VD166		Other	Bacillus sp.	Other				6093866	NZ_AHFI00000000.1
411	2	BC VD169		Other	Bacillus sp.	Other				5859047	NZ_AHFJ00000000.1
412	2	BC VD184		Other	Bacillus sp.	Other				6281808	NZ_AHFK00000000.1
413	2	BC VD196		Other	Bacillus sp.	Other				6262705	NZ_AHFL00000000.1
414	2	BC VD200		Other	Bacillus sp.	Other				6087340	NZ_AHFM00000000.1
415	-	BC VD214		Other	Bacillus sp.	Other				5645875	NZ_AHFN00000000.1
416	-	BC VDM006		Other	Bacillus sp.	Other				5397389	PRJNA73137
417	3	BC VDM019		Other	Bacillus sp.	Other				5946053	NZ_AHFO00000000.
419	3	BC VDM022		Other	Bacillus sp.	Other				6110224	NZ_AHFP00000000.1
420	3	BCVDM034		Other	Bacillus sp.	Other				5894147	NZ_AHFQ00000000.1
421	3	BC VDM053		Other	Bacillus sp.	Other				6052171	NZ_AHFR00000000.1
422	3	BC VDM062		Other	Bacillus sp.	Other				5926565	NZ_AHFS00000000.1
423	1	BC W		Other	Bacillus sp.	Other				5240573	NZ_ABCZ00000000.2
424	2	BC Schrouff		Other	Bacillus sp.	Other		Schrouff		6333646	NZ_AHCI00000000.1
557	2	B GeD10		Other	Bacillus sp.	Other				5865695	PRJEB1558
560	-	B 105MF		Other	Bacillus sp.	Other				5818490	PRJNA175165
565	2	B 7_6_55CFAA_CT2		Other	Bacillus sp.	Other			yes	5709356	PRJNA40005
567	-	B 95MFCvi2.1		Other	Bacillus sp.	Other				5671070	PRJNA175169
573	-	B FJAT-13831		Other	Bacillus sp.	Other				5471712	PRJNA161659
581	1	B. WBUNB001		Other	Bacillus sp.	Other				5609066	PRJNA174733
582	2	B WBUNB004		Other	Bacillus sp.	Other				5465157	PRJNA177932
583	2	B WBUNB009		Other	Bacillus sp.	Other				5868741	PRJNA177929
609	3	BW KBAB4		Other	Bacillus sp.	Other				5262775	PRJNA13623
611	-	BMy Rock1-4		Other	Bacillus sp.	Other				5780397	PRJNA29703
612	3	BMy DSM2048	ATCC 6462	Other	Bacillus sp.	Other				5541906	PRJNA29701
613	-	BMy Rock3-17		Other	Bacillus sp.	Other				5682854	PRJNA29705
625	-	BPu DSM12442	NRRL B617	Other	Bacillus sp.	Other				5752014	PRJNA29707
637	1	Gabriel_01			Bacillus sp.	Other				5097952	PRJNA390851
638	1	Gabriel_02			Bacillus sp.	Other				5455342	PRJNA390851
641	1	Gabriel_08			Bacillus sp.	Other				5528861	PRJNA390851
643	1	Gabriel_10			Bacillus sp.	Other				5385340	PRJNA390851
644	1	Gabriel_11			Bacillus sp.	Other				5351433	PRJNA390851
645	1	Gabriel_12			Bacillus sp.	Other				5335042	PRJNA390851
647	2	Gabriel_15			Bacillus sp.	Other				5295306	PRJNA390851
650	2	Gabriel_18			Bacillus sp.	Other				5370086	PRJNA390851
652	-	Gabriel_23			Bacillus sp.	Other				5645927	PRJNA390851
655	-	Gabriel_27			Bacillus sp.	Other				5582203	PRJNA390851
658	1	Gabriel_30			Bacillus sp.	Other				5554902	PRJNA390851
662	1	Gabriel_34			Bacillus sp.	Other				5211208	PRJNA390851
663	1	Gabriel_35			Bacillus sp.	Other				5363320	PRJNA390851
664	1	Gabriel_36			Bacillus sp.	Other				5378037	PRJNA390851
666	1	Gabriel_38			Bacillus sp.	Other				5696197	PRJNA390851
667	2	Gabriel_39			Bacillus sp.	Other				5419274	PRJNA390851
668	2	Gabriel_41			Bacillus sp.	Other				5474393	PRJNA390851
671	-	Gabriel_46			Bacillus sp.	Other				5505454	PRJNA390851
673	1	Gabriel_48			Bacillus sp.	Other				5293773	PRJNA390851
674	1	Gabriel_49			Bacillus sp.	Other				5579507	PRJNA390851
675	-	Gabriel_50			Bacillus sp.	Other				5508593	PRJNA390851
676	2	Gabriel_53			Bacillus sp.	Other				5722167	PRJNA390851
677	1	Gabriel_54			Bacillus sp.	Other				5586210	PRJNA390851
678	-	Gabriel_55			Bacillus sp.	Other				5170201	PRJNA390851
680	1	Gabriel_57			Bacillus sp.	Other				6367951	PRJNA390851
681	1	Gabriel_58			Bacillus sp.	Other				6051830	PRJNA390851
682	2	Gabriel_59			Bacillus sp.	Other				5426039	PRJNA390851
686	2	Gabriel_63			Bacillus sp.	Other				5828091	PRJNA390851
687	1	Gabriel_64			Bacillus sp.	Other				5774130	PRJNA390851
688	2	Gabriel_65			Bacillus sp.	Other				5462942	PRJNA390851
689	2	Gabriel_66			Bacillus sp.	Other				5387751	PRJNA390851
691	3	Gabriel_68			Bacillus sp.	Other				5590733	PRJNA390851
693	2	Gabriel_71			Bacillus sp.	Other				5502842	PRJNA390851
697	2	Gabriel_75			Bacillus sp.	Other				5363905	PRJNA390851
698	-	Gabriel_76			Bacillus sp.	Other				5406240	PRJNA390851
699	-	Gabriel_78			Bacillus sp.	Other				6156527	PRJNA390851
700	-	Gabriel_79			Bacillus sp.	Other				5776002	PRJNA390851
706	1	Gabriel_86			Bacillus sp.	Other				5340911	PRJNA390851
708	1	Gabriel_88			Bacillus sp.	Other				5625866	PRJNA390851
709	1	Gabriel_89			Bacillus sp.	Other				5393368	PRJNA390851
710	1	Gabriel_90			Bacillus sp.	Other				5288854	PRJNA390851
711	2	Gabriel_95			Bacillus sp.	Other				5128990	PRJNA390851
3559	-	Bmyco219298			Bacillus sp.					5675302	PRJNA243593
3560	3	Bmyco38V			Bacillus sp.					5785403	PRJNA272997
3561	3	BmycoATCC6462			Bacillus sp.					5637053	PRJNA238211
3562	3	BmycoB4117			Bacillus sp.					5732453	PRJNA293515
3563	-	BmycoBHP			Bacillus sp.					5875917	PRJNA243594
3564	3	BmycoDSM2048			Bacillus sp.					5561906	PRJNA29701
3565	-	BmycoFlugge10206			Bacillus sp.					5374126	PRJNA243595
3566	3	BmycoFSLE0214			Bacillus sp.					5400860	PRJNA288461
3567	3	BmycoFSLH0683			Bacillus sp.					5956998	PRJNA288461
3568	3	BmycoFSLM0109			Bacillus sp.					5763336	PRJNA288461
3583	3	BmycoFSLM0669			Bacillus sp.					5641761	PRJNA288461
3584	3	BmycoFSLR0708			Bacillus sp.					5190710	PRJNA288461
3586	3	BmycoM2E15			Bacillus sp.					6077838	PRJNA298676
3587	3	BmycoPE15			Bacillus sp.					5918334	PRJNA309386
3588	-	BmycoRock1-4			Bacillus sp.					5841497	PRJNA29703
3589	-	BmycoRock3-17			Bacillus sp.					5713954	PRJNA29705
3590	-	BmycoSB4			Bacillus sp.					5167244	PRJNA356719
3591	3	BmycoWSBC10969			Bacillus sp.					6096796	PRJNA274235
3592	3	BweihFSLH7-687			Bacillus sp.					5673545	PRJNA173844
3593	3	BweihFSLH80492			Bacillus sp.					5482614	PRJNA288461
3594	2	BweihFSLR5-860			Bacillus sp.					5633049	PRJNA173846
3595	3	BweihFSLW71108			Bacillus sp.					6068254	PRJNA288461
3596	3	BweihGOE1			Bacillus sp.					5613531	PRJNA318323
3597	3	BweihGOE10			Bacillus sp.					5823728	PRJNA318342
3598	3	BweihGOE11			Bacillus sp.					5625374	PRJNA318343
3599	3	BweihGOE12			Bacillus sp.					5674772	PRJNA318344
3600	3	BweihGOE13			Bacillus sp.					5642420	PRJNA318345
3601	3	BweihGOE2			Bacillus sp.					5581833	PRJNA318326
3602	3	BweihGOE3			Bacillus sp.					5644579	PRJNA318333
3603	3	BweihGOE4			Bacillus sp.					5597134	PRJNA318335
3604	3	BweihGOE5			Bacillus sp.					5589181	PRJNA318336
3605	3	BweihGOE6			Bacillus sp.					5631989	PRJNA318337
3606	3	BweihGOE7			Bacillus sp.					5675247	PRJNA318339
3607	3	BweihGOE8			Bacillus sp.					5851729	PRJNA318340
3608	3	BweihGOE9			Bacillus sp.					5846892	PRJNA318341
3609	3	BweihJAS83-3			Bacillus sp.					5902407	PRJNA246580
3610	3	BweihKBAB4			Bacillus sp.					5872743	PRJNA13623
3611	3	BweihNBRC101238			Bacillus sp.					5571630	PRJDB404
3612	3	BweihWSBC10204			Bacillus sp.					5608349	PRJNA258373
3977	2	Z021.2	MicBio 1	Other	Bacillus sp.	Other				6122260	PRJNA773077
3979	2	NA301.1	MicBio 3	Other	Bacillus sp.	Other				6196669	PRJNA773077
3980	2	NA310	MicBio 4	Other	Bacillus sp.	Other				5651211	PRJNA773077
3981	-	NA316	MicBio 5	Other	Bacillus sp.	Other				6212106	PRJNA773077
3982	-	BI031	MicBio 6	Other	Bacillus sp.	Other				6278645	PRJNA773077
3984	2	NA174.6	MicBio 8	Other	Bacillus sp.	Other				6313848	PRJNA773077
3985	3	NA330.2	MicBio 9	Other	Bacillus sp.	Other				5999069	PRJNA773077
3986	2	NA334.7	MicBio 10	Other	Bacillus sp.	Other				5356476	PRJNA773077
3987	-	NA323.9	MicBio 11	Other	Bacillus sp.	Other				5933516	PRJNA773077
3988	3	NA334.3	MicBio 12	Other	Bacillus sp.	Other				6041217	PRJNA773077
3992	3	P016.2	MicBio 16	Other	Bacillus sp.	Other				5766325	PRJNA773077
3993	3	P018.4	MicBio 17	Other	Bacillus sp.	Other				5500862	PRJNA773077
3997	-	H025.15	MicBio 21	Other	Bacillus sp.	Other				6445736	PRJNA773077
3999	2	P054.3	MicBio 23	Other	Bacillus sp.	Other				5352951	PRJNA773077
4000	3	P060.1	MicBio 24	Other	Bacillus sp.	Other				5655239	PRJNA773077
4002	3	TF108.5	MicBio 26	Other	Bacillus sp.	Other				5674466	PRJNA773077
4004	2	TF169.1	MicBio 28	Other	Bacillus sp.	Other				5931884	PRJNA773077
4008	-	NA192.7	MicBio 35	Other	Bacillus sp.	Other				5635611	PRJNA773077
4009	2	NA193.7	MicBio 36	Other	Bacillus sp.	Other				6347765	PRJNA773077
4011	1	NA198	MicBio 38	Other	Bacillus sp.	Other				5563808	PRJNA773077
4012	2	NA311.1	MicBio 39	Other	Bacillus sp.	Other				6449187	PRJNA773077
4014	2	NA291.6	MicBio 41	Other	Bacillus sp.	Other				6185041	PRJNA773077
4019	-	NA206.3	MicBio 47	Other	Bacillus sp.	Other				6283494	PRJNA773077
4020	2	NA332.6	MicBio 49	Other	Bacillus sp.	Other				6295713	PRJNA773077
4025	2	PM005	MicBio 56	Other	Bacillus sp.	Other				6011294	PRJNA773077
4027	3	P004.4	MicBio 59	Other	Bacillus sp.	Other				6138012	PRJNA773077
4030	-	H006.5	MicBio 62	Other	Bacillus sp.	Other				6447458	PRJNA773077
4031	2	H011.7	MicBio 63	Other	Bacillus sp.	Other				6328127	PRJNA773077
4033	3	H016.7	MicBio 67	Other	Bacillus sp.	Other				5392720	PRJNA773077
4034	-	H017.1	MicBio 68	Other	Bacillus sp.	Other				5621793	PRJNA773077
4038	3	G010.2	MicBio 73	Other	Bacillus sp.	Other				5606346	PRJNA773077
4041	-	P047.5	MicBio 78	Other	Bacillus sp.	Other				6241764	PRJNA773077
4042	3	TF111.1	MicBio 80	Other	Bacillus sp.	Other				5492783	PRJNA773077
4054	2	Bt darmstadtiensis	darmstadtiensis	Other	Bacillus sp.	Other				5731319	PRJNA395643
4055	-	Bt 5.01	5.01	Other	Bacillus sp.	Other				5956015	PRJNA773077

## Sheet: Supp Table 2a; Conserved genes
PIRATE ID	Clade core gene is conserved in	consensus_gene_name	consensus_product	UniprotKBcode
g006046	All	acpA	Acyl carrier protein	Q44643
g006284_1	All	atpE	ATP synthase subunit c	P68699
g000154_2	All	cspD	Cold shock-like protein CspD	P51777
g000093_1	All	hup	DNA-binding protein HU	P0A3H2
g005723_1	All	infC	Translation initiation factor IF-3	P0A707
g004317	All	NA	hypothetical protein	#N/A
g004734	All	NA	hypothetical protein	#N/A
g005365	All	NA	hypothetical protein	#N/A
g005592	All	NA	hypothetical protein	#N/A
g006259	All	NA	hypothetical protein	#N/A
g006512	All	NA	hypothetical protein	#N/A
g006518	All	NA	hypothetical protein	#N/A
g007880	All	NA	hypothetical protein	#N/A
g005566_1	All	NA	hypothetical protein	#N/A
g005162	All	NA	hypothetical protein	#N/A
g006272	All	NA	hypothetical protein	#N/A
g007961	All	NA	hypothetical protein	#N/A
g000505_1	All	NA	hypothetical protein	#N/A
g005839	All	NA	hypothetical protein	#N/A
g000505_2	All	NA	hypothetical protein	#N/A
g006266	All	NA	hypothetical protein	#N/A
g004926	All	NA	hypothetical protein	#N/A
g010438	All	NA	hypothetical protein	#N/A
g010502	All	NA	hypothetical protein	#N/A
g010208	All	NA	hypothetical protein	#N/A
g008541	All	ndoAI	Antitoxin EndoAI	P96621
g003802_1	All	nrdI	Protein NrdI	A0A261G197
g005349_1	All	rplL	50S ribosomal protein L7/L12	P0A7K2
g005546_1	All	rplM	50S ribosomal protein L13	P0AA10
g005560_1	All	rplO	50S ribosomal protein L15	P02413
g005565_1	All	rplQ	50S ribosomal protein L17	P0AG44
g005625_1	All	rplU	50S ribosomal protein L21	P0AG48
g005850_1	All	rpmA	50S ribosomal protein L27	P0A7L8
g005383_1	All	rpmD	50S ribosomal protein L30	P0AG51
g004316_1	All	rpmE2	50S ribosomal protein L31 type B	P0A7N1
g007495_1	All	rpmF	50S ribosomal protein L32	P0A7N4
g002918_1	All	rpmGA	50S ribosomal protein L33 1	P56849
g006025_1	All	rpmH	50S ribosomal protein L34	P80340
g006030_1	All	rpmI	50S ribosomal protein L35	P0A7Q1
g003540_1	All	rpoZ	DNA-directed RNA polymerase subunit omega	P0A800
g005998_1	All	rpsI	30S ribosomal protein S9	P0A7X3
g005849_1	All	rpsO	30S ribosomal protein S15	P0ADZ4
g003982_1	All	rpsT	30S ribosomal protein S20	B9JZF6
g007122_1	All	rpsU	30S ribosomal protein S21	P68679
g000074_1	All	sasP-C	Small%2C acid-soluble spore protein C	P02960
g000074_2	All	sasP-C	Small%2C acid-soluble spore protein C	P02960
g021295	All	spoVG	Putative septation protein SpoVG	P28015
g005569_1	All	ykuJ	putative protein YkuJ	O34588
g007504_1	All	ytzE	putative HTH-type transcriptional regulator YtzE	O32067
g006836	All	zapA	Cell division protein ZapA	P0ADS2
g003437	Clade1	csfB	Anti-sigma-G factor Gin	P37534
g000154_1	Clade1	cspA	Cold shock protein CspA	P0A9X9
g008212	Clade1	divIVA	Septum site-determining protein DivIVA	P71021
g001872_1	Clade1	dltC	D-alanyl carrier protein	P39579
g000378_3	Clade1	gerPF	putative spore germination protein GerPF	O06716
g000093_3	Clade1	hup	DNA-binding protein HU	P0A3H2
g000093_2	Clade1	hupA	DNA-binding protein HU 1	P08821
g005128	Clade1	mgsR	Regulatory protein MgsR	P54503
g004480_1	Clade1	mrnC	Mini-ribonuclease 3	O31418
g005831	Clade1	NA	hypothetical protein	#N/A
g000505_3	Clade1	NA	hypothetical protein	#N/A
g004151	Clade1	NA	hypothetical protein	#N/A
g004923	Clade1	NA	hypothetical protein	#N/A
g005949	Clade1	NA	hypothetical protein	#N/A
g000520_1	Clade1	NA	hypothetical protein	#N/A
g004929	Clade1	NA	hypothetical protein	#N/A
g006800	Clade1	NA	hypothetical protein	#N/A
g007136	Clade1	NA	hypothetical protein	#N/A
g004724	Clade1	NA	hypothetical protein	#N/A
g004917	Clade1	NA	hypothetical protein	#N/A
g004716	Clade1	NA	hypothetical protein	#N/A
g005830	Clade1	NA	hypothetical protein	#N/A
g006051	Clade1	NA	hypothetical protein	#N/A
g002523_1	Clade1	NA	hypothetical protein	#N/A
g004887	Clade1	NA	hypothetical protein	#N/A
g006014	Clade1	NA	hypothetical protein	#N/A
g004310	Clade1	NA	hypothetical protein	#N/A
g004143_1	Clade1	NA	hypothetical protein	#N/A
g002512	Clade1	NA	hypothetical protein	#N/A
g003546	Clade1	NA	hypothetical protein	#N/A
g003987	Clade1	NA	hypothetical protein	#N/A
g004138	Clade1	NA	hypothetical protein	#N/A
g004315	Clade1	NA	hypothetical protein	#N/A
g005596	Clade1	NA	hypothetical protein	#N/A
g006064_1	Clade1	NA	hypothetical protein	#N/A
g009160	Clade1	NA	hypothetical protein	#N/A
g002252	Clade1	NA	hypothetical protein	#N/A
g000011_1	Clade1	NA	hypothetical protein	#N/A
g002806	Clade1	NA	hypothetical protein	#N/A
g004701	Clade1	NA	hypothetical protein	#N/A
g005829	Clade1	NA	hypothetical protein	#N/A
g004928	Clade1	NA	hypothetical protein	#N/A
g010414	Clade1	NA	hypothetical protein	#N/A
g007947	Clade1	nfuA	Fe/S biogenesis protein NfuA	P63020
g006750	Clade1	nusB	Transcription antitermination protein NusB	P0A780
g002336_1	Clade1	ptsH	Phosphocarrier protein HPr	P08877
g005503_1	Clade1	rimP	Ribosome maturation factor RimP	P0A8A8
g003429	Clade1	rnpA	Ribonuclease P protein component	P25814
g005688_1	Clade1	rpoA	DNA-directed RNA polymerase subunit alpha	P0A7Z4
g003825_1	Clade1	spoVS	Stage V sporulation protein S	P45693
g000225_1	Clade1	ssbA	Single-stranded DNA-binding protein A	P37455
g002422_1	Clade1	sspH	Small%2C acid-soluble spore protein H	O31552
g003164	Clade1	thiS	Sulfur carrier protein ThiS	O32583
g006523	Clade1	tlp	Small%2C acid-soluble spore protein Tlp	Q45060
g004326_1	Clade1	trxA	Thioredoxin	P0AA25
g004930	Clade1	yflH	putative protein YflH	O34306
g002808_1	Clade1	yhdT	putative membrane protein YhdT	P45566
g004514	Clade1	ykzF	putative protein YkzF	O31697
g005333_1	Clade1	yngHB	Biotin/lipoyl attachment protein	C0H419
g003951_1	Clade1	yodB	HTH-type transcriptional regulator YodB	O34844
g005366	Clade1	yycC	putative protein YycC	P37481
g005111	Clade1:Clade2	NA	hypothetical protein	#N/A
g004510_1	Clade1:Clade2	NA	hypothetical protein	#N/A
g003159	Clade1:Clade2	NA	hypothetical protein	#N/A
g005604	Clade1:Clade2	NA	hypothetical protein	#N/A
g005385	Clade1:Clade2	NA	hypothetical protein	#N/A
g005399_1	Clade1:Clade2	rplGA	putative ribosomal protein YlxQ	P32729
g005948_1	Clade1:Clade2	rpsE	30S ribosomal protein S5	P0A7W1
g007874	Clade1:Clade2	sspK	Small%2C acid-soluble spore protein K	Q7WY75
g001939_1	Clade1:Clade2	tatAd	Sec-independent protein translocase protein TatAd	O31467
g005144_1	Clade1:Clade2	yqgQ	putative protein YqgQ	P54494
g007447	Clade1:Clade3	divIC	Cell division protein DivIC	P37471
g007142	Clade1:Clade3	fin	Anti-sigma-F factor Fin	P37553
g006404	Clade1:Clade3	fur	Ferric uptake regulation protein	Q03456
g006061	Clade1:Clade3	gatC	Aspartyl/glutamyl-tRNA(Asn/Gln) amidotransferase subunit C	Q97SE5
g004260_1	Clade1:Clade3	groS	10 kDa chaperonin	P0A6F9
g000067_1	Clade1:Clade3	hfq	RNA-binding protein Hfq	P0A6X3
g005131	Clade1:Clade3	NA	hypothetical protein	#N/A
g008397	Clade1:Clade3	NA	hypothetical protein	#N/A
g006274	Clade1:Clade3	NA	hypothetical protein	#N/A
g005813_1	Clade1:Clade3	NA	hypothetical protein	#N/A
g006533	Clade1:Clade3	NA	hypothetical protein	#N/A
g007133	Clade1:Clade3	NA	hypothetical protein	#N/A
g006780	Clade1:Clade3	NA	hypothetical protein	#N/A
g003691_1	Clade1:Clade3	NA	hypothetical protein	#N/A
g004140_1	Clade1:Clade3	NA	hypothetical protein	#N/A
g005838	Clade1:Clade3	NA	hypothetical protein	#N/A
g005846	Clade1:Clade3	NA	hypothetical protein	#N/A
g007938	Clade1:Clade3	NA	hypothetical protein	#N/A
g004703	Clade1:Clade3	NA	hypothetical protein	#N/A
g005396	Clade1:Clade3	NA	hypothetical protein	#N/A
g007883	Clade1:Clade3	NA	hypothetical protein	#N/A
g003989	Clade1:Clade3	NA	hypothetical protein	#N/A
g007502	Clade1:Clade3	NA	hypothetical protein	#N/A
g006814	Clade1:Clade3	NA	hypothetical protein	#N/A
g006790	Clade1:Clade3	NA	hypothetical protein	#N/A
g005362	Clade1:Clade3	NA	hypothetical protein	#N/A
g007075_1	Clade1:Clade3	ndoA	Endoribonuclease EndoA	P96622
g003990_1	Clade1:Clade3	purS	Phosphoribosylformylglycinamidine synthase subunit PurS	P12049
g004907_1	Clade1:Clade3	rplT	50S ribosomal protein L20	P0A7L3
g005172	Clade1:Clade3	rpsF	30S ribosomal protein S6	P02358
g006054_1	Clade1:Clade3	rpsR	30S ribosomal protein S18	P21475
g005159	Clade1:Clade3	secG	putative protein-export membrane protein SecG	O32233
g006257	Clade1:Clade3	sinR	HTH-type transcriptional regulator SinR	P06533
g006299	Clade1:Clade3	spoIIAA	Anti-sigma F factor antagonist	P10727
g005388_1	Clade1:Clade3	xseB	Exodeoxyribonuclease 7 small subunit	P0A8G9
g006808_1	Clade1:Clade3	ywhB	2-hydroxymuconate tautomerase	A0A3S4PKB7
g000016_1	Clade2	abrB	Transition state regulatory protein AbrB	P08874
g004511	Clade2	gerPD	putative spore germination protein GerPD	O06718
g004513	Clade2	NA	hypothetical protein	#N/A
g002707_1	Clade2	NA	hypothetical protein	#N/A
g007153	Clade2	NA	hypothetical protein	#N/A
g005370	Clade2	NA	hypothetical protein	#N/A
g005278	Clade2	perR	Peroxide operon regulator	P71086
g000154_6	Clade2:Clade3	cspD	Cold shock-like protein CspD	P32081
g006819_1	Clade2:Clade3	infA	Translation initiation factor IF-1	P20458
g005137	Clade2:Clade3	NA	hypothetical protein	#N/A
g010542	Clade2:Clade3	NA	hypothetical protein	#N/A
g006847_1	Clade2:Clade3	NA	putative protein	#N/A
g004908	Clade2:Clade3	NA	hypothetical protein	#N/A
g005152	Clade2:Clade3	NA	hypothetical protein	#N/A
g006036	Clade2:Clade3	NA	hypothetical protein	#N/A
g005773_1	Clade2:Clade3	rplP	50S ribosomal protein L16	P14577
g005788_1	Clade2:Clade3	rplR	50S ribosomal protein L18	P46899
g005842_1	Clade2:Clade3	rplV	50S ribosomal protein L22	P42060
g006071_1	Clade2:Clade3	rplW	50S ribosomal protein L23	P42924
g005575_1	Clade2:Clade3	rplX	50S ribosomal protein L24	P0CI78
g006526	Clade2:Clade3	rpmB	50S ribosomal protein L28	P37807
g006034_1	Clade2:Clade3	rpmC	50S ribosomal protein L29	P12873
g005999_1	Clade2:Clade3	rpsC	30S ribosomal protein S3	P21465
g005996_1	Clade2:Clade3	rpsH	30S ribosomal protein S8	P12879
g009228_1	Clade2:Clade3	rpsN1	30S ribosomal protein S14	P12878
g003993_1	Clade2:Clade3	rpsP	30S ribosomal protein S16	P21474
g005615_1	Clade2:Clade3	rpsQ	30S ribosomal protein S17	P12874
g005616_1	Clade2:Clade3	rpsS	30S ribosomal protein S19	P21476
g007106	Clade2:Clade3	sda	Sporulation inhibitor sda	Q7WY62
g006527	Clade2:Clade3	secE	Protein translocase subunit SecE	Q06799
g006065	Clade3	caaD	Cytochrome c oxidase subunit 4B	Q03440
g005160_1	Clade3	csoR	Copper-sensing transcriptional repressor CsoR	O32222
g000154_4	Clade3	cspA	Major cold shock protein CspA	#N/A
g000154_5	Clade3	cspA	Major cold shock protein CspA	P39158
g003441_1	Clade3	fer	Ferredoxin	P50727
g005937	Clade3	ilvH	Acetolactate synthase small subunit	P37252
g000602	Clade3	mntP	putative manganese efflux pump MntP	P39154
g005777	Clade3	mntR	Transcriptional regulator MntR	P0A9F1
g002521	Clade3	NA	hypothetical protein	#N/A
g003819_1	Clade3	NA	hypothetical protein	#N/A
g006023	Clade3	NA	hypothetical protein	#N/A
g006277_1	Clade3	NA	hypothetical protein	#N/A
g005173	Clade3	NA	hypothetical protein	#N/A
g005590	Clade3	NA	hypothetical protein	#N/A
g006218	Clade3	NA	putative protein	#N/A
g002926	Clade3	NA	hypothetical protein	#N/A
g004311	Clade3	NA	hypothetical protein	#N/A
g006288	Clade3	NA	hypothetical protein	#N/A
g006773	Clade3	NA	hypothetical protein	#N/A
g007905	Clade3	NA	hypothetical protein	#N/A
g003818	Clade3	NA	hypothetical protein	#N/A
g005602	Clade3	NA	Sporulation protein cse60	#N/A
g002420	Clade3	NA	hypothetical protein	#N/A
g003994	Clade3	NA	hypothetical protein	#N/A
g005372	Clade3	NA	hypothetical protein	#N/A
g003284	Clade3	NA	hypothetical protein	#N/A
g002605	Clade3	NA	hypothetical protein	#N/A
g003988	Clade3	NA	hypothetical protein	#N/A
g004702	Clade3	NA	hypothetical protein	#N/A
g004913	Clade3	NA	hypothetical protein	#N/A
g005601	Clade3	NA	hypothetical protein	#N/A
g006280	Clade3	NA	hypothetical protein	#N/A
g006741	Clade3	NA	hypothetical protein	#N/A
g006769	Clade3	NA	hypothetical protein	#N/A
g006813	Clade3	NA	hypothetical protein	#N/A
g008488	Clade3	NA	hypothetical protein	#N/A
g000025_1	Clade3	NA	hypothetical protein	#N/A
g000941_1	Clade3	NA	hypothetical protein	#N/A
g001416	Clade3	NA	hypothetical protein	#N/A
g003538_1	Clade3	NA	hypothetical protein	#N/A
g004145	Clade3	NA	hypothetical protein	#N/A
g004943	Clade3	NA	hypothetical protein	#N/A
g005375	Clade3	NA	hypothetical protein	#N/A
g005377	Clade3	NA	hypothetical protein	#N/A
g005393	Clade3	NA	hypothetical protein	#N/A
g006528	Clade3	NA	hypothetical protein	#N/A
g006827	Clade3	NA	hypothetical protein	#N/A
g004156	Clade3	NA	hypothetical protein	#N/A
g001204_1	Clade3	pagR	Transcriptional repressor PagR	O31178
g004894	Clade3	rbfA	Ribosome-binding factor A	Q2G2Q4
g005348	Clade3	ribT	Protein RibT	P17622
g005733_1	Clade3	rplC	50S ribosomal protein L3	#N/A
g005543_1	Clade3	rplE	50S ribosomal protein L5	#N/A
g005304_1	Clade3	rplF	50S ribosomal protein L6	#N/A
g005507_1	Clade3	rplJ	50S ribosomal protein L10	P42923
g005793_1	Clade3	rplK	50S ribosomal protein L11	#N/A
g006244_1	Clade3	rplN	50S ribosomal protein L14	#N/A
g006007	Clade3	rplS	50S ribosomal protein L19	#N/A
g008539_1	Clade3	rpsJ	30S ribosomal protein S10	#N/A
g005791_1	Clade3	rpsK	30S ribosomal protein S11	#N/A
g006492_1	Clade3	rpsL	30S ribosomal protein S12	#N/A
g004893_1	Clade3	rpsM	30S ribosomal protein S13	#N/A
g004905	Clade3	rsfS	Ribosomal silencing factor RsfS	P0AAT6
g000074_4	Clade3	sasP-C	Small%2C acid-soluble spore protein C	#N/A
g006431_1	Clade3	sdhC	Succinate dehydrogenase cytochrome b558 subunit	P08064
g006468	Clade3	spoIIAB	Anti-sigma F factor	P10728
g001925_1	Clade3	spxA	Regulatory protein Spx	O31602
g000074_3	Clade3	sspD	Small%2C acid-soluble spore protein D	P04833
g004490	Clade3	veg	Protein Veg	A0A098R8P2
g009936	Clade3	xerD	Tyrosine recombinase XerD	P46352
g005798	Clade3	yabA	Initiation-control protein YabA	P37542
g004524_1	Clade3	yhbY	RNA-binding protein	P0AGK4
g003820	Clade3	yisI	Aspartyl-phosphate phosphatase YisI	#N/A
g004910_1	Clade3	ytpP	Thioredoxin-like protein YtpP	O34357

## Sheet: Supp Table 2b; Diverse genes
PIRATE ID	Clade core gene is diverse in	consensus_gene_name	consensus_product	UniprotKBcode
g001207	All	bepA	Beta-barrel assembly-enhancing protease	O07624
g001311_1	All	comEC	ComE operon protein 3	P39695
g000082_1	All	dgcE	putative signaling protein	O34507
g000838_1	All	dhbF	Dimodular nonribosomal peptide synthase	P45745
g000173	All	exsA	Spore coat assembly protein ExsA	A0A164WXY9
g000068_1	All	gerAA	Spore germination protein A1	P07868
g000018_1	All	hag	Flagellin	P02968
g000088_1	All	inlA	Internalin-A	Q07833
g000248	All	NA	hypothetical protein	#N/A
g000101	All	ndhJ	NAD(P)H-quinone oxidoreductase subunit J	P39644
g000152	All	omcB	hypothetical protein	O34313
g000077_1	All	ponA	Penicillin-binding protein 1A/1B	P39793
g000026_2	All	sdrF	hypothetical protein	O07532
g000007_10	Clade1	dppE	Dipeptide-binding protein DppE	P26906
g000441_1	Clade1	fosB	Metallothiol transferase FosB	O31817
g000252_1	Clade1	ftsI	Peptidoglycan D%2CD-transpeptidase FtsI	P0ABG4
g000183	Clade1	gerBA	Spore germination protein B1	P39569
g000299_1	Clade1	maa	Maltose O-acetyltransferase	P37515
g000983_1	Clade1	menH	2-succinyl-6-hydroxy-2%2C4-cyclohexadiene-1-carboxylate synthase	P23974
g000861	Clade1	NA	hypothetical protein	#N/A
g000574_1	Clade1	NA	hypothetical protein	#N/A
g002143	Clade1	NA	hypothetical protein	#N/A
g001448_1	Clade1	NA	hypothetical protein	#N/A
g000453	Clade1	NA	hypothetical protein	#N/A
g001141	Clade1	NA	hypothetical protein	#N/A
g001199_1	Clade1	NA	hypothetical protein	#N/A
g000375	Clade1	NA	hypothetical protein	#N/A
g000008_1	Clade1	NA	hypothetical protein	#N/A
g000184	Clade1	NA	hypothetical protein	#N/A
g004328	Clade1	NA	hypothetical protein	#N/A
g000139_2	Clade1	npr	Thermolysin	P68736
g001369	Clade1	pepF1	Oligoendopeptidase F%2C plasmid	O31605
g003301	Clade1	recD	RecBCD enzyme subunit RecD	P23477
g000245_3	Clade1	rocC	Amino-acid permease RocC	P39636
g000211	Clade1	tetO	Tetracycline resistance protein TetO	P23054
g001827_1	Clade1	trxA	Thioredoxin	P14949
g000179	Clade1	ydaF	hypothetical protein	P96579
g000009_5	Clade1	yocH	Cell wall-binding protein YocH	O34669
g000394	Clade1	ytrC	putative ABC transporter permease YtrC	O34898
g000070_2	Clade1:Clade2	colA	Microbial collagenase	M4KWS6
g003701	Clade1:Clade2	cugP	UTP--glucose-1-phosphate uridylyltransferase	Q05852
g001743	Clade1:Clade2	helD	DNA helicase IV	O32215
g000069_1	Clade1:Clade2	isdA	Iron-regulated surface determinant protein A	P71021
g000304	Clade1:Clade2	NA	hypothetical protein	#N/A
g000665	Clade1:Clade2	NA	hypothetical protein	#N/A
g000006_1	Clade1:Clade2	rapF	Response regulator aspartate phosphatase F	P71002
g000038_1	Clade1:Clade2	sftA	DNA translocase SftA	C0SP86
g000103_1	Clade1:Clade2	ssp5	hypothetical protein	P20964
g001873	Clade1:Clade2	swrC	Swarming motility protein SwrC	O31501
g000730	Clade1:Clade2	ydgH	Putative membrane protein YdgH	P96706
g000137	Clade1:Clade2	yueB	ESX secretion system protein YueB	O32101
g000366_2	Clade1:Clade3	asnO	Asparagine synthetase [glutamine-hydrolyzing] 3	O05272
g001678	Clade1:Clade3	NA	hypothetical protein	#N/A
g000714	Clade1:Clade3	NA	hypothetical protein	#N/A
g001165_1	Clade1:Clade3	NA	hypothetical protein	#N/A
g000562	Clade1:Clade3	yueB	hypothetical protein	O32101
g000016_3	Clade2	abrB	Transition state regulatory protein AbrB	P08874
g004761	Clade2	addB	ATP-dependent helicase/deoxyribonuclease subunit B	P23477
g000948_1	Clade2	anmK	Anhydro-N-acetylmuramic acid kinase	O34798
g000801	Clade2	argS	Arginine--tRNA ligase	P46906
g000366_1	Clade2	asnO	Asparagine synthetase [glutamine-hydrolyzing] 3	O05272
g001313_2	Clade2	aspA	Aspartate ammonia-lyase	P26899
g000079	Clade2	citS	Sensor protein CitS	O34427
g003306_1	Clade2	cwlH	N-acetylmuramoyl-L-alanine amidase CwlH	P54450
g003307_1	Clade2	dgaR	Transcriptional regulatory protein DagR	Q45666
g000007_6	Clade2	dppE	Dipeptide-binding protein DppE	P26906
g000469_1	Clade2	emrB	Multidrug export protein EmrB	P96712
g000087_1	Clade2	fes	hypothetical protein	O32163
g002447	Clade2	flgK	Flagellar hook-associated protein 1	P96503
g004546	Clade2	fliF	Flagellar M-ring protein	P23447
g003063	Clade2	glgP	Glycogen phosphorylase	P39123
g000033_2	Clade2	gtaB	UTP--glucose-1-phosphate uridylyltransferase	Q05852
g000186_2	Clade2	katE	Catalase HPII	P42234
g003559	Clade2	kdpB	Potassium-transporting ATPase ATP-binding subunit	O07549
g001062_1	Clade2	lcfB	Long-chain-fatty-acid--CoA ligase FadD13	O07610
g000104_1	Clade2	lgrB	Linear gramicidin synthase subunit B	P39135
g000104_3	Clade2	lgrD	Linear gramicidin synthase subunit D	P40683
g004756	Clade2	lgrD	Linear gramicidin synthase subunit D	P39641
g000104_2	Clade2	lgrD	Linear gramicidin synthase subunit D	P40683
g001145_1	Clade2	luxQ	Autoinducer 2 sensor kinase/phosphatase LuxQ	P39115
g000029_1	Clade2	lyc	hypothetical protein	P37573
g004349	Clade2	mtrB	Sensor histidine kinase MtrB	P19466
g003308_1	Clade2	NA	hypothetical protein	#N/A
g000382_1	Clade2	NA	hypothetical protein	#N/A
g003589	Clade2	NA	putative protein	#N/A
g006877	Clade2	NA	hypothetical protein	#N/A
g005410	Clade2	NA	hypothetical protein	#N/A
g000841_1	Clade2	NA	hypothetical protein	#N/A
g000392	Clade2	NA	hypothetical protein	#N/A
g003080	Clade2	NA	putative protein	#N/A
g003847	Clade2	NA	hypothetical protein	#N/A
g000735_2	Clade2	NA	Putative formate dehydrogenase	#N/A
g002025_1	Clade2	NA	Bifunctional cytochrome P450/NADPH--P450 reductase	#N/A
g001929	Clade2	NA	hypothetical protein	#N/A
g003177	Clade2	ndhD1	NAD(P)H-quinone oxidoreductase chain 4 1	P39644
g000842_2	Clade2	norG	HTH-type transcriptional regulator NorG	P54512
g002277	Clade2	nuoL	NADH-quinone oxidoreductase subunit L	P39755
g000328_2	Clade2	pbpB	Penicillin-binding protein 2B	Q07868
g000039_4	Clade2	pbpH	Penicillin-binding protein H	Q796K8
g000039_2	Clade2	pbpH	Penicillin-binding protein H	Q796K8
g001019_1	Clade2	pepX	Xaa-Pro dipeptidyl-peptidase	O35010
g001208	Clade2	pgdA	Peptidoglycan-N-acetylglucosamine deacetylase	O34798
g000126_1	Clade2	resE	Sensor histidine kinase ResE	P35164
g003185_1	Clade2	rnr	Ribonuclease R	O32231
g001099_1	Clade2	sbcC	Nuclease SbcCD subunit C	O06714
g000240	Clade2	sdrD	hypothetical protein	O34966
g001676_1	Clade2	secA	Protein translocase subunit SecA	P28366
g002768_1	Clade2	sphR	Alkaline phosphatase synthesis transcriptional regulatory protein SphR	P23545
g002939	Clade2	swrC	Swarming motility protein SwrC	O31501
g000108_1	Clade2	tagU	Polyisoprenyl-teichoic acid--peptidoglycan teichoic acid transferase TagU	Q02115
g000268_1	Clade2	tgpA	Protein-glutamine gamma-glutamyltransferase	P40746
g000450_2	Clade2	tuaG	Putative teichuronic acid biosynthesis glycosyltransferase TuaG	O32268
g001677	Clade2	vpr	Minor extracellular protease vpr	P29141
g000001_1	Clade2	ycsE	hypothetical protein	P42962
g000472	Clade2	yfkN	Trifunctional nucleotide phosphoesterase protein YfkN	O34313
g000238_1	Clade2	yknX	Putative efflux system component YknX	O31710
g000162_1	Clade2	ywqE	Tyrosine-protein phosphatase YwqE	P96717
g000061_1	Clade2	yxdM	ABC transporter permease protein YxdM	P42424
g000061_3	Clade2	yxdM	ABC transporter permease protein YxdM	P42424
g001817_1	Clade2	yxeI	putative protein YxeI	P54951
g000058_2	Clade2:Clade3	dnaC	Replicative DNA helicase	P37469
g001945	Clade2:Clade3	gltB	Glutamate synthase [NADPH] large chain	P39812
g002276	Clade2:Clade3	ileS	Isoleucine--tRNA ligase	Q45477
g000365_2	Clade2:Clade3	pacL	Calcium-transporting ATPase 1	O34431
g003564	Clade2:Clade3	rapA	RNA polymerase-associated protein RapA	A0A0D1IQM6
g001606_1	Clade2:Clade3	rlmCD	23S rRNA (uracil-C(5))-methyltransferase RlmCD	O31503
g000009_3	Clade2:Clade3	yocH	Cell wall-binding protein YocH	O34669
g000032_5	Clade3	atoC	Regulatory protein AtoC	P10943
g000330_1	Clade3	comFA	ComF operon protein 1	P39145
g002280	Clade3	dosC	Diguanylate cyclase DosC	A0A063XFU7
g000295	Clade3	dpp5	Dipeptidyl-peptidase 5	O35010
g000258_1	Clade3	ecfA2	Putative multidrug export ATP-binding/permease protein	P71082
g002941_1	Clade3	emrB	Multidrug export protein EmrB	P71082
g002844	Clade3	flhF	Flagellar biosynthesis protein FlhF	Q01960
g000147_3	Clade3	ina	Immune inhibitor A	P20964
g000445	Clade3	lytF	Peptidoglycan endopeptidase LytF	O07532
g000021_2	Clade3	NA	hypothetical protein	#N/A
g000017_2	Clade3	NA	hypothetical protein	#N/A
g000002_1	Clade3	NA	hypothetical protein	#N/A
g001234	Clade3	NA	hypothetical protein	#N/A
g000904	Clade3	NA	hypothetical protein	#N/A
g000557	Clade3	NA	hypothetical protein	#N/A
g000742	Clade3	NA	hypothetical protein	#N/A
g001596	Clade3	NA	hypothetical protein	#N/A
g001731	Clade3	NA	hypothetical protein	#N/A
g001802_1	Clade3	NA	hypothetical protein	#N/A
g002909	Clade3	NA	hypothetical protein	#N/A
g003028	Clade3	NA	hypothetical protein	#N/A
g003038	Clade3	NA	hypothetical protein	#N/A
g003158_1	Clade3	NA	hypothetical protein	#N/A
g000583	Clade3	nfdA	N-substituted formamide deformylase	O31724
g000471_1	Clade3	pepF1	Oligoendopeptidase F%2C plasmid	O31605
g000813	Clade3	pks1	Zinc-type alcohol dehydrogenase-like protein	Q45604
g001427_1	Clade3	rapA	RNA polymerase-associated protein RapA	P19940
g000012_1	Clade3	sap	S-layer protein sap	O07532
g002737	Clade3	spoIIQ	Stage II sporulation protein Q	P71044
g001962_1	Clade3	tagV	Polyisoprenyl-teichoic acid--peptidoglycan teichoic acid transferase TagV	P96499
g000912	Clade3	uvrA	UvrABC system protein A	O34863
g001484	Clade3	ydfJ	Acyltrehalose exporter MmpL10	P96687
g000331	Clade3	yerA	Putative adenine deaminase YerA	O34909
g002264	Clade3	yheD	Endospore coat-associated protein YheD	O07545

## Sheet: Supp Table 3; Accessory gene
PIRATE ID	Clade gene is accessory in	consensus_gene_name	consensus_product	UniprotKBcode
g005045	All	aacA-aphD	Bifunctional AAC/APH	A0A6I6ZVH1
g009542	All	aaeA	p-hydroxybenzoic acid efflux pump subunit AaeA	#N/A
g000016_4	All	abrB	Transition state regulatory protein AbrB	P08874
g002655_2	All	accA	Acetyl-coenzyme A carboxylase carboxyl transferase subunit alpha	#N/A
g002871	All	acm	Lysozyme M1	#N/A
g008566	All	acpA	Capsule synthesis positive regulator AcpA	P96736
g006584	All	acpB	Capsule synthesis positive regulator AcpB	P96715
g012520	All	acpB	Capsule synthesis positive regulator AcpB	P96715
g015363	All	acpP	Acyl carrier protein	P80643
g000766_1	All	adaA	Bifunctional transcriptional activator/DNA repair enzyme AdaA	P19219
g003584	All	adaA	Bifunctional transcriptional activator/DNA repair enzyme AdaA	P19219
g000766_2	All	adaA	Bifunctional transcriptional activator/DNA repair enzyme AdaA	P19219
g001124_2	All	adaB	Methylated-DNA--protein-cysteine methyltransferase%2C inducible	#N/A
g007201	All	addA	ATP-dependent helicase/nuclease subunit A	#N/A
g000986_2	All	adhE	Aldehyde-alcohol dehydrogenase	#N/A
g005335	All	adhR	HTH-type transcriptional regulator AdhR	O06008
g002553_1	All	aes	Acetyl esterase	O31523
g003207	All	agaA	N-acetylgalactosamine-6-phosphate deacetylase	O34645
g010157	All	agrA	Accessory gene regulator A	#N/A
g011076	All	ahcY	Adenosylhomocysteinase	#N/A
g005028	All	ahlD	N-acyl homoserine lactonase	#N/A
g009467	All	albA	Antilisterial bacteriocin subtilosin biosynthesis protein AlbA	P71011
g000546_3	All	ald1	Alanine dehydrogenase 1	#N/A
g007560	All	ale	Subtilisin BL	#N/A
g006323	All	alkJ	putative GMC-type oxidoreductase	#N/A
g017161	All	alsB	D-allose-binding periplasmic protein	#N/A
g002625_1	All	ancA	hypothetical protein	#N/A
g001429_2	All	appA	Oligopeptide-binding protein AppA	P42061
g006639	All	apr	Subtilisin	P04189
g006626_1	All	aprE	Subtilisin E	#N/A
g005420	All	araG	Arabinose import ATP-binding protein AraG	#N/A
g010073	All	araQ	L-arabinose transport system permease protein AraQ	P94530
g003484_2	All	argR	Arginine repressor	#N/A
g006092	All	arlS	Signal transduction histidine-protein kinase ArlS	A0A6I7CMX8
g002815	All	arlS	Signal transduction histidine-protein kinase ArlS	A0A6I7CMX8
g006358	All	arnB	UDP-4-amino-4-deoxy-L-arabinose--oxoglutarate aminotransferase	#N/A
g004380	All	arnB	UDP-4-amino-4-deoxy-L-arabinose--oxoglutarate aminotransferase	#N/A
g005853	All	arnE	4-amino-4-deoxy-L-arabinose-phosphoundecaprenol flippase subunit ArnE	#N/A
g001111_2	All	aroA	Protein AroA(G)	#N/A
g009827	All	aroE	Shikimate dehydrogenase (NADP(+))	#N/A
g004768	All	aroP	Aromatic amino acid transport protein AroP	#N/A
g004971_1	All	arsA	Arsenical pump-driving ATPase	#N/A
g000148_2	All	arsC	Arsenate reductase	P45947
g005404_1	All	arsD	Arsenical resistance operon trans-acting repressor ArsD	P45949
g003251_1	All	arsR	Arsenical resistance operon repressor	P45949
g003251_2	All	arsR	Arsenical resistance operon repressor	P45949
g005164_1	All	aseR	HTH-type transcriptional repressor AseR	P96677
g004970_2	All	asnB	Asparagine synthetase [glutamine-hydrolyzing] 1	P54420
g000366_3	All	asnO	Asparagine synthetase [glutamine-hydrolyzing] 3	O05272
g000014	All	atl	Bifunctional autolysin	#N/A
g004046	All	auaG	Aurachin C monooxygenase/isomerase	#N/A
g013117	All	axeA1	Acetylxylan esterase	#N/A
g006453	All	azoB	NAD(P)H azoreductase	A0A6I7CGC1
g005310	All	azoR1	FMN-dependent NADH-azoreductase 1	O35022
g000888_3	All	azoR4	FMN-dependent NADH-azoreductase 4	O32224
g006454	All	bacC	Dihydroanticapsin 7-dehydrogenase	P39640
g001387	All	bacC	Dihydroanticapsin 7-dehydrogenase	P39640
g011915	All	bacC	Dihydroanticapsin 7-dehydrogenase	P39640
g004379	All	bacD	Alanine--anticapsin ligase	P39641
g000809_1	All	bacE	Putative bacilysin exporter BacE	P39642
g006340	All	bacE	Putative bacilysin exporter BacE	P39642
g002572	All	badR	hypothetical protein	#N/A
g001211_2	All	baeB	putative polyketide biosynthesis zinc-dependent hydrolase BaeB	O32072
g006957	All	baeC	Polyketide biosynthesis malonyl CoA-acyl carrier protein transacylase BaeC	#N/A
g007605	All	baeS	Signal transduction histidine-protein kinase BaeS	P13799
g002271_2	All	baeS	Signal transduction histidine-protein kinase BaeS	P13799
g000489	All	bag	hypothetical protein	#N/A
g002980_1	All	bag	hypothetical protein	#N/A
g005933_1	All	bag	hypothetical protein	#N/A
g004583	All	baiA2	3alpha-hydroxy bile acid-CoA-ester 3-dehydrogenase 2	#N/A
g005435	All	bamB	Outer membrane protein assembly factor BamB	#N/A
g003563_1	All	bat2	hypothetical protein	#N/A
g001947	All	bca	C protein alpha-antigen	#N/A
g000309_2	All	bceB	Bacitracin export permease protein BceB	O34741
g000030_3	All	bceB	Bacitracin export permease protein BceB	O34741
g003717_1	All	bceB	Bacitracin export permease protein BceB	O34741
g000309_3	All	bceB	Bacitracin export permease protein BceB	O34741
g002176_1	All	bceB	Bacitracin export permease protein BceB	O34741
g000723_1	All	bcrC	Undecaprenyl-diphosphatase BcrC	O34438
g003759	All	bcrC	Undecaprenyl-diphosphatase BcrC	O34438
g007069_1	All	bdb	hypothetical protein	O32218
g001299_1	All	bdbC	Disulfide bond formation protein C	O32217
g001135_2	All	bdbC	Disulfide bond formation protein C	O32217
g008316	All	bdbC	Disulfide bond formation protein C	O32217
g006000_1	All	bdbD	Disulfide bond formation protein D	O32218
g004172	All	bepA	hypothetical protein	A0A164XDP0
g001166	All	bepA	Beta-barrel assembly-enhancing protease	A0A164XDP0
g004344	All	bglC	Aryl-phospho-beta-D-glucosidase BglC	#N/A
g005629_1	All	bglC	Aryl-phospho-beta-D-glucosidase BglC	#N/A
g001680_1	All	bglF	PTS system beta-glucoside-specific EIIBCA component	P08722
g000340_1	All	bglH	Aryl-phospho-beta-D-glucosidase BglH	P40740
g000037	All	bin3	Putative transposon Tn552 DNA-invertase bin3	#N/A
g005526_1	All	bin3	Putative transposon Tn552 DNA-invertase bin3	#N/A
g002230	All	bioC	Malonyl-[acyl-carrier protein] O-methyltransferase	#N/A
g001092_1	All	blaI	Penicillinase repressor	#N/A
g001092_2	All	blaI	Penicillinase repressor	#N/A
g011804	All	blaI	Transcriptional regulator BlaI	#N/A
g000092_1	All	blaR1	Regulatory protein BlaR1	#N/A
g000092_2	All	blaR1	Regulatory protein BlaR1	#N/A
g018787_1	All	bltD	Spermine/spermidine acetyltransferase	P39909
g006199_1	All	bm3R1	HTH-type transcriptional repressor Bm3R1	A0A0G2YQJ8
g003835_1	All	bmr3	Multidrug resistance protein 3	P96712
g000601_1	All	bmrR	Multidrug-efflux transporter 1 regulator	P39075
g008284	All	bmrR	Multidrug-efflux transporter 1 regulator	P39075
g003132	All	bpoA2	Non-haem bromoperoxidase BPO-A2	#N/A
g000040_7	All	brnQ	Branched-chain amino acid transport system 2 carrier protein	#N/A
g009611	All	bshA	N-acetyl-alpha-D-glucosaminyl L-malate synthase	P42982
g011028	All	bspRIM	Modification methylase BspRI	P06530
g002439_1	All	cadA	Cadmium-transporting ATPase	O32219
g003673_2	All	cadC	Cadmium resistance transcriptional regulatory protein CadC	#N/A
g000482_1	All	cadI	Cadmium-induced protein CadI	A0A410YU68
g007227	All	capA	Capsule biosynthesis protein CapA	A0A1D8FMU4
g003723_1	All	capA	Capsule biosynthesis protein CapA	A0A1D8FMU4
g006889	All	capB	Capsule biosynthesis protein CapB	#N/A
g008337	All	capC	Capsule biosynthesis protein CapC	#N/A
g006331_1	All	capD	Capsule biosynthesis protein CapD proenzyme	#N/A
g007640	All	capD	UDP-glucose 4-epimerase	#N/A
g000418_3	All	carD	RNA polymerase-binding transcription factor CarD	P43758
g007066	All	cas5d	CRISPR pre-crRNA endoribonuclease Cas5d	#N/A
g007198	All	cas9	CRISPR-associated endonuclease Cas9	#N/A
g001460	All	cat	Chloramphenicol acetyltransferase	A0A1U7PGU9
g001509_1	All	cat	Chloramphenicol acetyltransferase	A0A1U7PGU9
g001509_2	All	cat	Chloramphenicol acetyltransferase	A0A1U7PGU9
g003774	All	catD	putative protein	P54720
g008968	All	catD	3-oxoadipate enol-lactonase 2	P54720
g000544_4	All	catD	Putative oxidoreductase CatD	P54720
g008001	All	cbhB	hypothetical protein	#N/A
g006649_1	All	ccpA	Catabolite control protein A	P25144
g008152	All	ccpA	Catabolite control protein A	P25144
g001363	All	cdr	Coenzyme A disulfide reductase	#N/A
g004345	All	cetZ	Tubulin-like protein CetZ	#N/A
g004197_1	All	cfa	Cyclopropane-fatty-acyl-phospholipid synthase	#N/A
g004197_2	All	cfa	Cyclopropane-fatty-acyl-phospholipid synthase	#N/A
g009781_1	All	chbR	HTH-type transcriptional regulator ChbR	A0A654MPN8
g007609	All	chiA	putative bifunctional chitinase/lysozyme	#N/A
g000059	All	chiA1	hypothetical protein	Q0Q2G5
g006291	All	chiC	Chitinase C	#N/A
g005884	All	chuR	Anaerobic sulfatase-maturating enzyme	#N/A
g001202_1	All	clgR	hypothetical protein	#N/A
g008753	All	clpL	ATP-dependent Clp protease ATP-binding subunit ClpL	#N/A
g004631	All	clpP	ATP-dependent Clp protease proteolytic subunit	P80244
g002575	All	clpP	ATP-dependent Clp protease proteolytic subunit	P80244
g002588	All	clpP	ATP-dependent Clp protease proteolytic subunit	P80244
g006748	All	clpP	ATP-dependent Clp protease proteolytic subunit	P80244
g002581_1	All	clpP1	ATP-dependent Clp protease proteolytic subunit 1	P54494
g006746	All	clpP1	ATP-dependent Clp protease proteolytic subunit 1	P54494
g000122_3	All	clsB	Minor cardiolipin synthase ClsB	P45865
g011411	All	cmk	Cytidylate kinase	#N/A
g007300	All	cmpR	HTH-type transcriptional activator CmpR	A0A410YUF6
g006555	All	cmtR	HTH-type transcriptional regulator CmtR	#N/A
g000764	All	cna	hypothetical protein	O31524
g000221_1	All	cna	Collagen adhesin	O31524
g008627	All	cobB	NAD-dependent protein deacetylase	O07595
g005299	All	cof	hypothetical protein	#N/A
g005672	All	col	Colicin-E9	#N/A
g000223_1	All	colA	Microbial collagenase	#N/A
g000070_3	All	colA	Microbial collagenase	#N/A
g005967	All	comR	HTH-type transcriptional repressor ComR	#N/A
g006696	All	comR	HTH-type transcriptional repressor ComR	#N/A
g005574_1	All	copR	Transcriptional activator protein CopR	#N/A
g002044_1	All	corA	Magnesium transport protein CorA	O32219
g006394	All	cotF	Spore coat protein F	#N/A
g000430_3	All	cotI	hypothetical protein	#N/A
g001715_1	All	cotX	Spore coat protein X	#N/A
g001715_2	All	cotX	Spore coat protein X	#N/A
g000082_3	All	cph2	putative signaling protein	#N/A
g009544_1	All	cpt	Carboxypeptidase T	P50848
g002622_2	All	crr	PTS system EIIBC component	P20166
g003254_1	All	crt	Short-chain-enoyl-CoA hydratase	#N/A
g007783	All	crt	Short-chain-enoyl-CoA hydratase	#N/A
g006310_1	All	cry4Ba	Pesticidal crystal protein Cry4Ba	#N/A
g002257_2	All	csaA	putative chaperone CsaA	P37584
g005667	All	csbX	Alpha-ketoglutarate permease	#N/A
g001405	All	csgA	C-factor	#N/A
g000012_3	All	ctc	S-layer protein	P49052
g000028_6	All	ctc	S-layer protein	P49052
g000158_2	All	ctc	S-layer protein	P49052
g005555	All	cueR	HTH-type transcriptional regulator CueR	#N/A
g000023_1	All	cwlA	hypothetical protein	#N/A
g000023_2	All	cwlA	N-acetylmuramoyl-L-alanine amidase CwlA	#N/A
g002951	All	cwlH	N-acetylmuramoyl-L-alanine amidase CwlH	P54450
g000865_3	All	cwlH	Surface layer protein	P54450
g000834_3	All	cwlJ	Cell wall hydrolase CwlJ	P42249
g001018_1	All	cwlO	Peptidoglycan DL-endopeptidase CwlO	P40767
g006413	All	cymR	Putative HTH-type transcriptional regulator	#N/A
g005320	All	cymR	Putative HTH-type transcriptional regulator	#N/A
g001822_1	All	cynR	HTH-type transcriptional regulator CynR	A0A063XAP2
g004393	All	cynR	HTH-type transcriptional regulator CynR	A0A063XAP2
g008135	All	cynR	HTH-type transcriptional regulator CynR	A0A063XAP2
g001578_2	All	cysC	putative adenylyl-sulfate kinase	#N/A
g006936	All	cysE	Serine acetyltransferase	Q06750
g003368	All	cysK	Cysteine synthase	P37887
g006911	All	cysK2	S-sulfocysteine synthase	#N/A
g006909	All	czcO	putative oxidoreductase CzcO	#N/A
g000297_2	All	czcO	putative oxidoreductase CzcO	#N/A
g002950	All	czcS	Sensor protein CzcS	#N/A
g002269_1	All	dauA	C4-dicarboxylic acid transporter DauA	A0A0D1KRD6
g008324	All	dcd	Deoxycytidine triphosphate deaminase	Q9KFV3
g011115	All	ddaF	Dapdiamide A synthase	#N/A
g004750_1	All	ddc	L-2%2C4-diaminobutyrate decarboxylase	#N/A
g003853	All	ddc	L-2%2C4-diaminobutyrate decarboxylase	#N/A
g005077	All	ddrA	Single-stranded DNA-binding protein DdrA	#N/A
g005091	All	decR	DNA-binding transcriptional activator DecR	#N/A
g000572_3	All	dedA	Protein DedA	A0A6I4D8R6
g005663	All	degA	HTH-type transcriptional regulator DegA	P37947
g004053_1	All	degA	HTH-type transcriptional regulator DegA	P37947
g002358	All	degS	Signal transduction histidine-protein kinase/phosphatase DegS	#N/A
g006182_1	All	degU	Transcriptional regulatory protein DegU	P13800
g006759	All	degU	Transcriptional regulatory protein DegU	P13800
g001425_2	All	degU	Transcriptional regulatory protein DegU	P13800
g002662	All	desA1	Putative acyl-[acyl-carrier-protein] desaturase DesA1	#N/A
g004780	All	desK	Sensor histidine kinase DesK	#N/A
g003877	All	desK	Sensor histidine kinase DesK	#N/A
g000082_4	All	dgcE	putative signaling protein	A0A5Q2ZHS3
g001365_2	All	dhaK	PTS-dependent dihydroxyacetone kinase%2C dihydroxyacetone-binding subunit DhaK	#N/A
g006422_1	All	dhaL	PEP-dependent dihydroxyacetone kinase%2C ADP-binding subunit DhaL	#N/A
g011811	All	dhaM-2	PEP-dependent dihydroxyacetone kinase 2%2C phosphoryl donor subunit DhaM	#N/A
g000838_2	All	dhbF	Dimodular nonribosomal peptide synthase	P45745
g000027_2	All	dinB	DNA polymerase IV	P54545
g001872_2	All	dltC	D-alanyl carrier protein	P39579
g005554	All	dnaA	Chromosomal replication initiator protein DnaA	P05648
g013584	All	dnaB	Replication initiation and membrane attachment protein	P07908
g001911	All	dnaC	DNA replication protein DnaC	P37469
g002757	All	dnaC	hypothetical protein	P37469
g000058_3	All	dnaC	Replicative DNA helicase	P37469
g009654	All	dnaC	Replicative DNA helicase	P37469
g007720	All	dnaC	DNA replication protein DnaC	P37469
g002023_1	All	dnaC	DNA replication protein DnaC	P37469
g009553	All	dnaC	Replicative DNA helicase	P37469
g002838	All	dnaG	DNA primase	P05096
g004868	All	dnaI	Primosomal protein DnaI	P06567
g011690	All	dnaI	Primosomal protein DnaI	P06567
g007001	All	dnaJ	hypothetical protein	P17631
g005686_1	All	dnaN	Beta sliding clamp	P05649
g003897	All	dnaQ	Putative bifunctional exonuclease/endonuclease protein	#N/A
g002092_2	All	dnaX	DNA polymerase III subunit tau	P09122
g006373	All	dnaX	DNA polymerase III subunit tau	P09122
g010194	All	doc	Toxin Doc	Q9KEI9
g029539	All	dprA	DNA processing protein DprA	P39813
g002853_2	All	drrA	Daunorubicin/doxorubicin resistance ATP-binding protein DrrA	A0A5Q2XT37
g007786	All	drrA	Daunorubicin/doxorubicin resistance ATP-binding protein DrrA	A0A5Q2XT37
g013340	All	drrA	Doxorubicin resistance ATP-binding protein DrrA	A0A5Q2XT37
g000259_2	All	dsdA	D-serine dehydratase	P54555
g002343_1	All	dtpT	Di-/tripeptide transporter	A0A6H2K9L9
g000690_1	All	dut	Deoxyuridine 5'-triphosphate nucleotidohydrolase	O31801
g005407	All	eabC	Blood-group-substance endo-1%2C4-beta-galactosidase	#N/A
g004331_2	All	ebrB	Multidrug resistance protein EbrB	#N/A
g004973	All	eccC	ESX secretion system protein EccC	A0A6I7CRW7
g001158_1	All	ehaG	hypothetical protein	#N/A
g005186	All	ehaG	hypothetical protein	#N/A
g000469_2	All	emrB	Multidrug export protein EmrB	A0A063XG89
g001362_2	All	emrB	Multidrug export protein EmrB	A0A063XG89
g008029	All	epsD	Putative glycosyltransferase EpsD	P71053
g001791	All	epsH	Putative glycosyltransferase EpsH	P71057
g007383	All	epsH	hypothetical protein	P71057
g008817	All	epsH	Putative glycosyltransferase EpsH	P71057
g000165_2	All	epsJ	putative glycosyltransferase EpsJ	P71059
g000306_1	All	epsL	putative sugar transferase EpsL	#N/A
g000306_2	All	epsM	Putative acetyltransferase EpsM	P71063
g000804_2	All	epsN	Putative pyridoxal phosphate-dependent aminotransferase EpsN	#N/A
g005142_1	All	erpA	Protein	#N/A
g000799_1	All	esaA	ESAT-6 secretion accessory factor EsaA	A0A6H0H763
g005391	All	esaB	ESAT-6 secretion accessory factor EsaB	#N/A
g003599	All	essB	ESAT-6 secretion machinery protein EssB	P71070
g002811_1	All	essC	ESAT-6 secretion machinery protein EssC	C0SPA7
g003449	All	essD	hypothetical protein	P71066
g006086_1	All	essD	hypothetical protein	P71066
g003448	All	essD	hypothetical protein	P71066
g003057	All	essD	hypothetical protein	P71066
g004955_2	All	essD	hypothetical protein	P71066
g004759	All	essD	hypothetical protein	P71066
g003052_1	All	essD	hypothetical protein	P71066
g000422_1	All	estD	Esterase EstD	P70948
g000946_1	All	estD	Esterase EstD	P70948
g000946_2	All	estD	Esterase EstD	P70948
g000422_2	All	estD	Esterase EstD	P70948
g004162_1	All	esxA	ESAT-6 secretion system extracellular protein A	#N/A
g004162_2	All	esxA	ESAT-6 secretion system extracellular protein A	#N/A
g009667	All	exuR	HTH-type transcriptional repressor CytR	#N/A
g002454_2	All	fabF	3-oxoacyl-[acyl-carrier-protein] synthase 2	O34340
g006099	All	fabF	3-oxoacyl-[acyl-carrier-protein] synthase 2	O34340
g000308_2	All	fabG	3-oxoacyl-[acyl-carrier-protein] reductase FabG	P51831
g003648	All	fabG	3-oxoacyl-[acyl-carrier-protein] reductase FabG	P51831
g000383_4	All	fabG	3-oxoacyl-[acyl-carrier-protein] reductase FabG	P51831
g000308_3	All	fabG	3-oxoacyl-[acyl-carrier-protein] reductase FabG	P51831
g005478	All	fabH	3-oxoacyl-[acyl-carrier-protein] synthase 3	O34746
g006647	All	fabH	3-oxoacyl-[acyl-carrier-protein] synthase 3	O34746
g009893	All	fabZ	3-hydroxyacyl-[acyl-carrier-protein] dehydratase FabZ	P94584
g002482_2	All	fabZ	3-hydroxyacyl-[acyl-carrier-protein] dehydratase FabZ	P94584
g007214	All	fadK	Medium-chain fatty-acid--CoA ligase	#N/A
g004061	All	fadM	Proline dehydrogenase 1	O32179
g005293	All	fadR	Fatty acid metabolism regulator protein	P94548
g002050	All	fbaA	putative fructose-bisphosphate aldolase	P13243
g018463	All	fbiB	Coenzyme F420:L-glutamate ligase	#N/A
g001752_1	All	fccB	hypothetical protein	#N/A
g002554	All	fcf1	dTDP-4-dehydro-6-deoxyglucose reductase	#N/A
g002201	All	fcl	hypothetical protein	#N/A
g008774	All	fgd2	F420-dependent hydroxymycolic acid dehydrogenase	#N/A
g004550_1	All	fhuB	Iron(3+)-hydroxamate import system permease protein FhuB	#N/A
g001218_3	All	fic	Adenosine monophosphate-protein transferase SoFic	#N/A
g000220_1	All	fliA	hypothetical protein	P10726
g009885	All	fliA	hypothetical protein	P10726
g002692	All	fliA	RNA polymerase sigma factor FliA	P10726
g000840	All	flp	Protein flp	#N/A
g001148	All	flp	Protein flp	#N/A
g004346	All	flp	Protein flp	#N/A
g005885	All	flp	Protein flp	#N/A
g003328_1	All	flp	Protein flp	#N/A
g000317_1	All	fosB	Metallothiol transferase FosB	O31817
g003414	All	fosB	Metallothiol transferase FosB	O31817
g000649_2	All	fosB	Metallothiol transferase FosB	O31817
g010242_1	All	fosB	hypothetical protein	O31817
g001054_2	All	fosB2	Metallothiol transferase FosB 2	O31817
g007683_1	All	frmA	S-(hydroxymethyl)glutathione dehydrogenase	A0A162S4P2
g000089_1	All	ftsK	DNA translocase FtsK	P21458
g000195	All	ftsK	DNA translocase FtsK	P21458
g005673	All	ftsK	DNA translocase FtsK	P21458
g006621_1	All	ftsK	DNA translocase FtsK	P21458
g001255_2	All	ftsL	hypothetical protein	Q07867
g000322_2	All	ftsW	putative peptidoglycan glycosyltransferase FtsW	O07639
g007611	All	fucI	L-fucose isomerase	#N/A
g008317	All	fucU	L-fucose mutarotase	#N/A
g004966_1	All	gabR	HTH-type transcriptional regulatory protein GabR	P94426
g003064	All	gabR	HTH-type transcriptional regulatory protein GabR	P94426
g003831_1	All	gadA	Glutamate decarboxylase	#N/A
g006087	All	gadC	putative glutamate/gamma-aminobutyrate antiporter	#N/A
g002283_1	All	galE	UDP-glucose 4-epimerase	#N/A
g006925	All	garK	Glycerate 2-kinase	A0A410ZN80
g000125_4	All	gbpA	GlcNAc-binding protein A	#N/A
g000125_3	All	gbpA	GlcNAc-binding protein A	#N/A
g006346	All	gcvT	Aminomethyltransferase	P54378
g006464	All	gdhI	Glucose 1-dehydrogenase	P12310
g006905	All	genK	Gentisate transporter	#N/A
g009388	All	gerAA	Spore germination protein A1	P07868
g000068_2	All	gerAA	Spore germination protein A1	P07868
g000068_3	All	gerAA	Spore germination protein A1	P07868
g002748	All	gerAC	Spore germination protein A3	P07870
g000609_1	All	gerBA	Spore germination protein B1	P39569
g000609_2	All	gerBA	Spore germination protein B1	P39569
g001813	All	gerBC	Spore germination protein B3	O34612
g000427_2	All	gerBC	Spore germination protein B3	O34612
g006115	All	gerBC	Spore germination protein B3	O34612
g001443_2	All	gerBC	Spore germination protein B3	O34612
g000414_2	All	gerBC	hypothetical protein	O34612
g001443_1	All	gerBC	Spore germination protein B3	O34612
g000378_4	All	gerPF	putative spore germination protein GerPF	O06716
g006573	All	gerXA	Spore germination protein XA	#N/A
g013214	All	ggs	Glucosylglycerate synthase	#N/A
g002123_3	All	gla	Glycerol facilitator-aquaporin gla	#N/A
g005353	All	glcC	Glc operon transcriptional activator	#N/A
g006357	All	glcP	Glucose/mannose transporter GlcP	O07563
g005354	All	glcR	HTH-type transcriptional repressor GlcR	A0A6I7D1Q7
g006633_1	All	gldA	Glycerol dehydrogenase	P46919
g007231	All	glgM	Alpha-maltose-1-phosphate synthase	#N/A
g001211_1	All	gloC	Hydroxyacylglutathione hydrolase GloC	C0SP91
g002123_2	All	glpF	Glycerol uptake facilitator protein	P18156
g002657_1	All	glpQ	Glycerophosphodiester phosphodiesterase	P37965
g001888_3	All	glsA	Glutaminase	#N/A
g011286	All	gltC	HTH-type transcriptional regulator GltC	P20668
g006778	All	glxR	CRP-like cAMP-activated global transcriptional regulator	#N/A
g005516	All	gmhB	D-glycero-alpha-D-manno-heptose-1%2C7-bisphosphate 7-phosphatase	#N/A
g006545	All	gmuB	PTS system oligo-beta-mannoside-specific EIIB component	#N/A
g004182_1	All	gndA	6-phosphogluconate dehydrogenase%2C NADP(+)-dependent%2C decarboxylating	#N/A
g005862	All	gntR	putative D-xylose utilization operon transcriptional repressor	#N/A
g007627	All	gntT	High-affinity gluconate transporter	A0A6I7CP54
g006660	All	gnu	N-acetyl-alpha-D-glucosaminyl-diphospho-ditrans%2Coctacis-undecaprenol 4-epimerase	#N/A
g007458	All	golD	NAD-dependent glycerol dehydrogenase	#N/A
g000897	All	gph	Phosphoglycolate phosphatase	A0A6H0GYP8
g000463_2	All	gpmA	2%2C3-bisphosphoglycerate-dependent phosphoglycerate mutase	P39773
g000405_1	All	gpmB	phosphoglycerate mutase GpmB	O34365
g000134_4	All	graR	Response regulator protein GraR	A0A6I7CZ06
g003946_1	All	graR	Response regulator protein GraR	A0A6I7CZ06
g004794	All	graS	Sensor histidine kinase GraS	P35164
g002197_1	All	graS	Sensor histidine kinase GraS	P35164
g008786	All	graS	Sensor histidine kinase GraS	P35164
g003299	All	grsB	Gramicidin S synthase 2	P14686
g003321_2	All	gshAB	Glutathione biosynthesis bifunctional protein GshAB	#N/A
g003321_1	All	gshAB	Glutathione biosynthesis bifunctional protein GshAB	#N/A
g008139	All	gtf1	Glycosyltransferase Gtf1	A0A6I7A6C7
g005632	All	haeIIIM	Modification methylase HaeIII	O34680
g000018_2	All	hag	Flagellin	#N/A
g002375_2	All	hbd	3-hydroxybutyryl-CoA dehydrogenase	P45856
g000393_1	All	hblA	Hemolysin BL-binding component	#N/A
g002833_1	All	hblA	Hemolysin BL-binding component	#N/A
g000393_3	All	hblA	Hemolysin BL-binding component	#N/A
g002833_2	All	hblA	Hemolysin BL-binding component	#N/A
g006124	All	hcf136	Ycf48-like protein	#N/A
g002896_2	All	hel	Lipoprotein E	#N/A
g000350_2	All	helD	DNA helicase IV	O32215
g009482	All	helD	DNA helicase IV	O32215
g008087	All	hemA	5-aminolevulinate synthase	#N/A
g012731	All	hepC	Heparin-sulfate lyase	#N/A
g000067_3	All	hfq	RNA-binding protein Hfq	O31796
g002868_1	All	hfq	hypothetical protein	O31796
g001734_1	All	hfq	RNA-binding protein Hfq	O31796
g005342	All	hfq	RNA-binding protein Hfq	O31796
g001734_2	All	hfq	RNA-binding protein Hfq	O31796
g004256	All	hhaIM	Modification methylase HhaI	P06530
g002353_1	All	hhaIM	Modification methylase HhaI	P06530
g003560	All	hhaIM	Modification methylase HhaI	P06530
g002353_2	All	hhaIM	Modification methylase HhaI	P06530
g005374	All	higA2	hypothetical protein	#N/A
g000121	All	hin	DNA-invertase hin	P17867
g000345_1	All	hin	DNA-invertase hin	P17867
g001457_1	All	hin	DNA-invertase hin	P17867
g000648_1	All	hin	DNA-invertase hin	P17867
g000345_2	All	hin	DNA-invertase hin	P17867
g008046_1	All	hin	DNA-invertase hin	P17867
g007195	All	hin	DNA-invertase hin	P17867
g010666	All	hin	DNA-invertase hin	P17867
g008034	All	hin	DNA-invertase hin	P17867
g001457_2	All	hin	DNA-invertase hin	P17867
g006080	All	hin	DNA-invertase hin	P17867
g012192	All	hin	DNA-invertase hin	P17867
g013318	All	hlgB	Gamma-hemolysin component B	#N/A
g008756	All	hly	hypothetical protein	#N/A
g013213	All	hly	Alpha-hemolysin	#N/A
g000034_7	All	hlyB	Alpha-hemolysin translocation ATP-binding protein HlyB	#N/A
g008017	All	hlyB	putative ABC transporter ATP-binding protein	#N/A
g004738_1	All	hlyU	hypothetical protein	#N/A
g003269_1	All	hlyU	HTH-type transcriptional regulator	#N/A
g006868	All	hpaH	Anthranilate 3-monooxygenase oxygenase component	#N/A
g002533_1	All	hpaIIM	hypothetical protein	#N/A
g004427	All	hpr	hypothetical protein	#N/A
g003468	All	hprK	HPr kinase/phosphorylase	#N/A
g006923	All	hpxO	FAD-dependent urate hydroxylase	#N/A
g001915_2	All	hrtA	Putative hemin import ATP-binding protein HrtA	#N/A
g001808	All	hsdM	putative type I restriction enzymeP M protein	A0A6I7C839
g007996	All	hsdM	Type I restriction enzyme EcoKI M protein	A0A6I7C839
g006571	All	hsdM	Type I restriction enzyme EcoKI M protein	A0A6I7C839
g006601	All	hsdR	hypothetical protein	A0A6I7C839
g002946_1	All	hsdR	Type-1 restriction enzyme R protein	A0A6I7C839
g006903	All	hsdR	Type-1 restriction enzyme R protein	A0A6I7C839
g006881	All	hsdS	Type-1 restriction enzyme EcoKI specificity protein	E0TU91_BACPZ
g000159_5	All	hssR	Heme response regulator HssR	#N/A
g011625_1	All	htpX	Protease HtpX	O31657
g000275_3	All	htrA	Serine protease Do-like HtrA	#N/A
g000093_4	All	hup	DNA-binding protein HU	P68573
g009325_1	All	hxlR	HTH-type transcriptional activator HxlR	P42406
g001904	All	hxlR	HTH-type transcriptional activator HxlR	P42406
g003857	All	iap	putative endopeptidase p60	O34394
g006440	All	iap	putative endopeptidase p60	O34394
g000763_2	All	iap	putative endopeptidase p60	O34394
g005529	All	icaR	Biofilm operon icaADBC HTH-type negative transcriptional regulator IcaR	#N/A
g001177	All	iga	hypothetical protein	#N/A
g003487_1	All	immA	Metallopeptidase ImmA	P96630
g001707	All	immA	Metallopeptidase ImmA	P96630
g006469	All	immA	Metallopeptidase ImmA	P96630
g003487_2	All	immA	Metallopeptidase ImmA	P96630
g001041_1	All	immR	HTH-type transcriptional regulator ImmR	P96631
g003401_1	All	immR	HTH-type transcriptional regulator ImmR	P96631
g001086_1	All	immR	HTH-type transcriptional regulator ImmR	P96631
g003980_1	All	immR	HTH-type transcriptional regulator ImmR	P96631
g002704	All	immR	hypothetical protein	P96631
g002789	All	immR	HTH-type transcriptional regulator ImmR	P96631
g001041_2	All	immR	HTH-type transcriptional regulator ImmR	P96631
g003165_1	All	immR	HTH-type transcriptional regulator ImmR	P96631
g004667_1	All	immR	HTH-type transcriptional regulator ImmR	P96631
g001470_1	All	immR	HTH-type transcriptional regulator ImmR	P96631
g007163_1	All	immR	HTH-type transcriptional regulator ImmR	P96631
g005804	All	immR	HTH-type transcriptional regulator ImmR	P96631
g005724	All	immR	HTH-type transcriptional regulator ImmR	P96631
g006764	All	immR	hypothetical protein	P96631
g015230	All	immR	HTH-type transcriptional regulator ImmR	P96631
g000147_5	All	ina	Immune inhibitor A	#N/A
g001395	All	inhA	Isonitrile hydratase	#N/A
g000700	All	inhA	Isonitrile hydratase	#N/A
g006418	All	inhA	Isonitrile hydratase	#N/A
g009557	All	inlJ	Internalin-J	#N/A
g001155_3	All	inlJ	hypothetical protein	#N/A
g003072	All	intQ	Putative defective protein IntQ	A0A6I7CK80
g000066	All	Int-Tn	Transposase from transposon Tn916	A0A0A1MDX1
g005235	All	Int-Tn	Transposase from transposon Tn916	A0A0A1MDX1
g004204	All	Int-Tn	Transposase from transposon Tn916	A0A0A1MDX1
g005657	All	Int-Tn	Putative defective protein IntQ	A0A0A1MDX1
g002848	All	Int-Tn	Transposase from transposon Tn916	A0A0A1MDX1
g002531_2	All	iolA	Malonate-semialdehyde dehydrogenase	#N/A
g002891_1	All	iolB	5-deoxy-glucuronate isomerase	#N/A
g006119	All	iolC	5-dehydro-2-deoxygluconokinase	#N/A
g001957	All	iolD	3D-(3%2C5/4)-trihydroxycyclohexane-1%2C2-dione hydrolase	P42415
g001879	All	iolE	Inosose dehydratase	P42416
g006109	All	iolG	Myo-inositol 2-dehydrogenase	P26935
g000223_2	All	isp	Thermophilic serine proteinase	P11018
g000995_2	All	isp	Intracellular serine protease	P11018
g009767	All	isp	Thermophilic serine proteinase	P11018
g000186_3	All	katA	Catalase	P26901
g002356_1	All	kfoC	Chondroitin synthase	A0A164UFY2
g009768	All	kfoC	Chondroitin synthase	A0A164UFY2
g000287_1	All	kinE	Sporulation kinase E	O31661
g004576	All	kinE	Sporulation kinase E	O31661
g009418	All	kly	Karilysin	#N/A
g012617	All	kojP	Kojibiose phosphorylase	#N/A
g004022	All	kpsU	3-deoxy-manno-octulosonate cytidylyltransferase	#N/A
g005473_1	All	kptA	hypothetical protein	#N/A
g006674	All	kptA	RNA 2'-phosphotransferase	#N/A
g003782	All	kstR2	HTH-type transcriptional repressor KstR2	A0A5Q2YXQ6
g000871_3	All	ktrB	Ktr system potassium uptake protein B	#N/A
g008917	All	lacB	Galactose-6-phosphate isomerase subunit LacB	#N/A
g004056_1	All	lacC	Tagatose-6-phosphate kinase	#N/A
g009708	All	lacF	Lactose transport system permease protein LacF	A0A6I7BY13
g000981_1	All	lagD	Lactococcin-G-processing and transport ATP-binding protein LagD	A0A4R6HWJ9
g008557	All	lagD	Lactococcin-G-processing and transport ATP-binding protein LagD	A0A4R6HWJ9
g000981_2	All	lagD	Lactococcin-G-processing and transport ATP-binding protein LagD	A0A4R6HWJ9
g001492_1	All	lcnD	hypothetical protein	#N/A
g001068_4	All	ldh1	L-lactate dehydrogenase 1	#N/A
g006707_1	All	leuE	Leucine efflux protein	A0A0D1LAZ2
g002443	All	levS	hypothetical protein	P05655
g000043	All	levS	hypothetical protein	P05655
g003186	All	levS	Levansucrase	P05655
g001279_1	All	levS	hypothetical protein	P05655
g000930_2	All	levS	Levansucrase	P05655
g003109_2	All	lexA	LexA repressor	P31080
g008985	All	lexA	LexA repressor	P31080
g008326	All	lexA	LexA repressor	P31080
g007093	All	lexA	LexA repressor	P31080
g001741	All	lgrD	Linear gramicidin synthase subunit D	A0A6I7BVJ2
g006197	All	lgrE	Linear gramicidin dehydrogenase LgrE	A0A6I7AAM7
g005339_1	All	liaH	Protein LiaH	#N/A
g005792	All	liaR	Transcriptional regulatory protein LiaR	O32197
g008536	All	licA	Lichenan-specific phosphotransferase enzyme IIA component	P46319
g005650	All	licC	Lichenan permease IIC component	P46317
g001976_1	All	licT	Transcription antiterminator LicT	P39805
g005088	All	ligI	4-sulfomuconolactone hydrolase	#N/A
g001580_2	All	lolD	putative ABC transporter ATP-binding protein	A0A6I7CNA0
g004764	All	lpxB	hypothetical protein	#N/A
g004098	All	lrpC	HTH-type transcriptional regulator LrpC	P96582
g004113	All	lrpC	HTH-type transcriptional regulator LrpC	P96582
g013637_1	All	lspA	Lipoprotein signal peptidase	#N/A
g000194_1	All	ltrA	Group II intron-encoded protein LtrA	#N/A
g005176	All	ltrA	Group II intron-encoded protein LtrA	#N/A
g000638_1	All	ltrA	Group II intron-encoded protein LtrA	#N/A
g000194_2	All	ltrA	Group II intron-encoded protein LtrA	#N/A
g006931	All	ltrA	Group II intron-encoded protein LtrA	#N/A
g003728_1	All	ltrA	Group II intron-encoded protein LtrA	#N/A
g012799	All	luxQ	Autoinducer 2 sensor kinase/phosphatase LuxQ	#N/A
g000578	All	lysS	Lysine--tRNA ligase	P37477
g006073	All	lytB	Putative endo-beta-N-acetylglucosaminidase	#N/A
g004476_1	All	lytC	N-acetylmuramoyl-L-alanine amidase LytC	Q02114
g001745_1	All	lytF	Peptidoglycan endopeptidase LytF	#N/A
g011092	All	lytR	Sensory transduction protein LytR	A0A5Q3AX68
g000299_2	All	maa	Maltose O-acetyltransferase	P37515
g013705	All	maa	Maltose O-acetyltransferase	P37515
g000564_1	All	macB	hypothetical protein	A0A6I7CS53
g000564_2	All	macB	Macrolide export ATP-binding/permease protein MacB	A0A6I7CS53
g000669	All	manA	Mannose-6-phosphate isomerase ManA	#N/A
g002818_1	All	manP	PTS system mannose-specific EIIBCA component	O31645
g002952	All	manR	Transcriptional regulator ManR	#N/A
g004058_1	All	manX	PTS system mannose-specific EIIAB component	A0A4U2T8D1
g006122_1	All	manZ	PTS system mannose-specific EIID component	A0A6I7CBD3
g006474_1	All	marR	Multiple antibiotic resistance protein MarR	#N/A
g012910	All	mat	S-adenosylmethionine synthase	P54419
g010104	All	mauD	Methylamine utilization protein MauD	O31524
g008965	All	mauE	Methylamine utilization protein MauE	#N/A
g000209_4	All	mcpB	Methyl-accepting chemotaxis protein McpB	P39215
g000765	All	mcpB	Methyl-accepting chemotaxis protein McpB	P39215
g000447_2	All	mcpB	Methyl-accepting chemotaxis protein McpB	P39215
g001151	All	mcrB	5-methylcytosine-specific restriction enzyme B	#N/A
g005873	All	mcrB	5-methylcytosine-specific restriction enzyme B	#N/A
g005423	All	mcrB	5-methylcytosine-specific restriction enzyme B	#N/A
g005463	All	mdtH	hypothetical protein	A0A164XAE9
g005475	All	mdtH	Multidrug resistance protein MdtH	A0A164XAE9
g005436	All	menE	2-succinylbenzoate--CoA ligase	P23971
g001466	All	menH	hypothetical protein	P23974
g001636_1	All	menH	2-succinyl-6-hydroxy-2%2C4-cyclohexadiene-1-carboxylate synthase	P23974
g003505_1	All	menH	2-succinyl-6-hydroxy-2%2C4-cyclohexadiene-1-carboxylate synthase	P23974
g001696	All	menH	putative protein	P23974
g003505_2	All	menH	2-(acetamidomethylene)succinate hydrolase	P23974
g006387	All	menH	2-succinyl-6-hydroxy-2%2C4-cyclohexadiene-1-carboxylate synthase	P23974
g000763_1	All	mepH	hypothetical protein	A0A6I7CLZ8
g000155_3	All	mepM	Murein DD-endopeptidase MepM	A0A6I7CLZ8
g004211	All	mepM	Murein DD-endopeptidase MepM	A0A6I7CLZ8
g002018	All	mepS	Murein DD-endopeptidase MepS/Murein LD-carboxypeptidase	#N/A
g006484_1	All	merR1	Mercuric resistance operon regulatory protein	A0A6I6ZZF3
g003245_1	All	mfpA	Pentapeptide repeat protein MfpA	#N/A
g003142_1	All	mfpA	Pentapeptide repeat protein MfpA	#N/A
g003142_2	All	mfpA	Pentapeptide repeat protein MfpA	#N/A
g002964	All	mftC	Putative mycofactocin radical SAM maturase MftC	#N/A
g002444_2	All	mglA	Galactose/methyl galactoside import ATP-binding protein MglA	#N/A
g006739	All	mgrA	hypothetical protein	Q04778
g007655	All	mgs	Alpha-monoglucosyldiacylglycerol synthase	#N/A
g001262_2	All	mgtA	Magnesium-transporting ATPase%2C P-type 1	#N/A
g001262_1	All	mgtB	Magnesium-transporting ATPase%2C P-type 1	#N/A
g001392	All	mgtB	hypothetical protein	#N/A
g004237_1	All	mgtC	Protein MgtC	#N/A
g007229	All	mhpA	3-(3-hydroxy-phenyl)propionate/3-hydroxycinnamic acid hydroxylase	#N/A
g001173_2	All	mhqR	HTH-type transcriptional regulator MhqR	O31672
g004595	All	mmuM	Homocysteine S-methyltransferase	#N/A
g003092	All	mntA	Manganese-binding lipoprotein MntA	#N/A
g006967	All	mntB	Manganese transport system membrane protein MntB	#N/A
g007354_1	All	mntP	manganese efflux pump MntP	P39154
g004214	All	mpr	Extracellular metalloprotease	P39790
g009873	All	mpr	Extracellular metalloprotease	P39790
g000264	All	mrdB	Peptidoglycan glycosyltransferase MrdB	#N/A
g006409	All	mrr	Mrr restriction system protein	A0A5D4P3Q4
g005883	All	msbA	putative ABC transporter ATP-binding protein	P71082
g002298	All	mshD	Mycothiol acetyltransferase	#N/A
g005245	All	mshD	Mycothiol acetyltransferase	#N/A
g014122	All	mshD	Mycothiol acetyltransferase	#N/A
g012701	All	msmE	Multiple sugar-binding protein	A0A6H2J7C6
g000347	All	mta	HTH-type transcriptional activator mta	P71039
g001469	All	mta	HTH-type transcriptional activator mta	P71039
g006149_1	All	mta	HTH-type transcriptional activator mta	P71039
g002141_2	All	mtcA1	Beta-carbonic anhydrase 1	#N/A
g006314_1	All	mtlR	Transcriptional regulator MtlR	P96574
g003623	All	mtnN	5'-methylthioadenosine/S-adenosylhomocysteine nucleosidase	O32028
g002973_1	All	mtrB	Sensor histidine kinase MtrB	#N/A
g009944	All	mtrR	HTH-type transcriptional regulator MtrR	P20668
g012789	All	murJ	Lipid II flippase MurJ	O34674
g001149_1	All	murK	N-acetylmuramic acid/N-acetylglucosamine kinase	A0A1U7PGT7
g001033_2	All	murQ	N-acetylmuramic acid 6-phosphate etherase	Q45582
g008638	All	mutL	DNA mismatch repair protein MutL	P49850
g000503_2	All	mutT4	Putative mutator protein MutT4	#N/A
g000136_2	All	mutX	8-oxo-dGTP diphosphatase	P96590
g001414	All	NA	hypothetical protein	#N/A
g001055	All	NA	hypothetical protein	#N/A
g002805	All	NA	hypothetical protein	#N/A
g002890	All	NA	hypothetical protein	#N/A
g003489	All	NA	hypothetical protein	#N/A
g001942	All	NA	hypothetical protein	#N/A
g000497_1	All	NA	hypothetical protein	#N/A
g001717	All	NA	hypothetical protein	#N/A
g000855_1	All	NA	hypothetical protein	#N/A
g001618	All	NA	hypothetical protein	#N/A
g001352	All	NA	hypothetical protein	#N/A
g002932	All	NA	hypothetical protein	#N/A
g001451	All	NA	hypothetical protein	#N/A
g001358	All	NA	hypothetical protein	#N/A
g000024_2	All	NA	D-alanyl-D-alanine carboxypeptidase	#N/A
g000859_1	All	NA	hypothetical protein	#N/A
g001567_1	All	NA	hypothetical protein	#N/A
g002242_1	All	NA	hypothetical protein	#N/A
g000892_1	All	NA	hypothetical protein	#N/A
g003587_1	All	NA	hypothetical protein	#N/A
g001797	All	NA	hypothetical protein	#N/A
g000419_1	All	NA	hypothetical protein	#N/A
g000215_1	All	NA	hypothetical protein	#N/A
g000281_1	All	NA	hypothetical protein	#N/A
g002794	All	NA	hypothetical protein	#N/A
g001012	All	NA	hypothetical protein	#N/A
g002105_1	All	NA	hypothetical protein	#N/A
g002431	All	NA	hypothetical protein	#N/A
g001359	All	NA	hypothetical protein	#N/A
g001660	All	NA	hypothetical protein	#N/A
g001933	All	NA	hypothetical protein	#N/A
g003033	All	NA	hypothetical protein	#N/A
g001036_1	All	NA	hypothetical protein	#N/A
g003617	All	NA	hypothetical protein	#N/A
g001730	All	NA	hypothetical protein	#N/A
g001908	All	NA	hypothetical protein	#N/A
g000459	All	NA	hypothetical protein	#N/A
g000025_4	All	NA	hypothetical protein	#N/A
g003287	All	NA	hypothetical protein	#N/A
g002072_1	All	NA	hypothetical protein	#N/A
g000788_1	All	NA	hypothetical protein	#N/A
g001855_1	All	NA	hypothetical protein	#N/A
g000860_1	All	NA	hypothetical protein	#N/A
g001799	All	NA	hypothetical protein	#N/A
g002256	All	NA	hypothetical protein	#N/A
g006255	All	NA	hypothetical protein	#N/A
g001551	All	NA	hypothetical protein	#N/A
g002016_2	All	NA	hypothetical protein	#N/A
g000127	All	NA	hypothetical protein	#N/A
g002604_1	All	NA	hypothetical protein	#N/A
g000570_1	All	NA	hypothetical protein	#N/A
g002153	All	NA	hypothetical protein	#N/A
g001132_1	All	NA	hypothetical protein	#N/A
g002734	All	NA	hypothetical protein	#N/A
g005346	All	NA	hypothetical protein	#N/A
g001161_1	All	NA	hypothetical protein	#N/A
g000664	All	NA	hypothetical protein	#N/A
g002428	All	NA	hypothetical protein	#N/A
g004719	All	NA	hypothetical protein	#N/A
g002056	All	NA	hypothetical protein	#N/A
g002836_1	All	NA	hypothetical protein	#N/A
g001726_1	All	NA	hypothetical protein	#N/A
g001293	All	NA	hypothetical protein	#N/A
g002027_1	All	NA	putative protein	#N/A
g001579	All	NA	hypothetical protein	#N/A
g001740	All	NA	hypothetical protein	#N/A
g002738	All	NA	hypothetical protein	#N/A
g002467_1	All	NA	hypothetical protein	#N/A
g004463	All	NA	hypothetical protein	#N/A
g003119	All	NA	hypothetical protein	#N/A
g000166	All	NA	hypothetical protein	#N/A
g001936_1	All	NA	hypothetical protein	#N/A
g003140	All	NA	hypothetical protein	#N/A
g000721_1	All	NA	hypothetical protein	#N/A
g001864	All	NA	hypothetical protein	#N/A
g000008_2	All	NA	hypothetical protein	#N/A
g000939_1	All	NA	hypothetical protein	#N/A
g000773_1	All	NA	hypothetical protein	#N/A
g001863	All	NA	hypothetical protein	#N/A
g003509	All	NA	hypothetical protein	#N/A
g004308_2	All	NA	hypothetical protein	#N/A
g000975	All	NA	hypothetical protein	#N/A
g002419	All	NA	hypothetical protein	#N/A
g000302_1	All	NA	hypothetical protein	#N/A
g001529_1	All	NA	hypothetical protein	#N/A
g000517_3	All	NA	hypothetical protein	#N/A
g003391	All	NA	putative methyltransferase	#N/A
g000053_1	All	NA	hypothetical protein	#N/A
g002777	All	NA	hypothetical protein	#N/A
g000726	All	NA	hypothetical protein	#N/A
g001022	All	NA	hypothetical protein	#N/A
g003813_1	All	NA	hypothetical protein	#N/A
g002711	All	NA	hypothetical protein	#N/A
g001295_1	All	NA	hypothetical protein	#N/A
g001831	All	NA	hypothetical protein	#N/A
g003936	All	NA	hypothetical protein	#N/A
g002435	All	NA	hypothetical protein	#N/A
g007060_1	All	NA	hypothetical protein	#N/A
g000938_1	All	NA	hypothetical protein	#N/A
g003111_2	All	NA	hypothetical protein	#N/A
g001869	All	NA	hypothetical protein	#N/A
g001858_1	All	NA	hypothetical protein	#N/A
g001385	All	NA	hypothetical protein	#N/A
g008501	All	NA	hypothetical protein	#N/A
g002905	All	NA	hypothetical protein	#N/A
g001345	All	NA	hypothetical protein	#N/A
g000153_1	All	NA	putative protein/MSMEI_1238.1	#N/A
g004671	All	NA	hypothetical protein	#N/A
g003921	All	NA	hypothetical protein	#N/A
g002915_1	All	NA	hypothetical protein	#N/A
g003137	All	NA	hypothetical protein	#N/A
g002646_1	All	NA	hypothetical protein	#N/A
g001410	All	NA	hypothetical protein	#N/A
g000052_1	All	NA	hypothetical protein	#N/A
g000188_1	All	NA	hypothetical protein	#N/A
g002484_1	All	NA	hypothetical protein	#N/A
g003472	All	NA	Zinc-type alcohol dehydrogenase-like protein	#N/A
g004407	All	NA	putative hydrolase	#N/A
g001336_1	All	NA	hypothetical protein	#N/A
g000898	All	NA	hypothetical protein	#N/A
g004160	All	NA	hypothetical protein	#N/A
g002426_1	All	NA	hypothetical protein	#N/A
g001200_1	All	NA	hypothetical protein	#N/A
g004613_1	All	NA	hypothetical protein	#N/A
g000959_1	All	NA	hypothetical protein	#N/A
g003025	All	NA	hypothetical protein	#N/A
g001056	All	NA	hypothetical protein	#N/A
g000708	All	NA	hypothetical protein	#N/A
g000341	All	NA	hypothetical protein	#N/A
g004298	All	NA	hypothetical protein	#N/A
g003235_1	All	NA	hypothetical protein	#N/A
g002147	All	NA	hypothetical protein	#N/A
g008389	All	NA	hypothetical protein	#N/A
g001900	All	NA	hypothetical protein	#N/A
g000369_1	All	NA	hypothetical protein	#N/A
g005359	All	NA	hypothetical protein	#N/A
g006094	All	NA	hypothetical protein	#N/A
g002481_1	All	NA	hypothetical protein	#N/A
g002253	All	NA	hypothetical protein	#N/A
g000626_1	All	NA	hypothetical protein	#N/A
g002489	All	NA	hypothetical protein	#N/A
g004462	All	NA	hypothetical protein	#N/A
g002014	All	NA	hypothetical protein	#N/A
g005812	All	NA	hypothetical protein	#N/A
g001982_1	All	NA	hypothetical protein	#N/A
g000110	All	NA	hypothetical protein	#N/A
g001513	All	NA	hypothetical protein	#N/A
g001940	All	NA	hypothetical protein	#N/A
g004855	All	NA	hypothetical protein	#N/A
g000972	All	NA	hypothetical protein	#N/A
g003030	All	NA	hypothetical protein	#N/A
g001196_1	All	NA	hypothetical protein	#N/A
g000740	All	NA	hypothetical protein	#N/A
g001570_1	All	NA	hypothetical protein	#N/A
g000049	All	NA	hypothetical protein	#N/A
g001053_1	All	NA	hypothetical protein	#N/A
g003749	All	NA	hypothetical protein	#N/A
g008235	All	NA	hypothetical protein	#N/A
g000217_1	All	NA	hypothetical protein	#N/A
g000062_1	All	NA	hypothetical protein	#N/A
g001839_1	All	NA	hypothetical protein	#N/A
g000262_1	All	NA	hypothetical protein	#N/A
g003006	All	NA	hypothetical protein	#N/A
g002345_1	All	NA	hypothetical protein	#N/A
g000044	All	NA	hypothetical protein	#N/A
g001716	All	NA	hypothetical protein	#N/A
g000792_1	All	NA	hypothetical protein	#N/A
g003684	All	NA	hypothetical protein	#N/A
g005405	All	NA	hypothetical protein	#N/A
g002483	All	NA	hypothetical protein	#N/A
g000130	All	NA	hypothetical protein	#N/A
g004294_1	All	NA	hypothetical protein	#N/A
g000042_1	All	NA	hypothetical protein	#N/A
g003201_1	All	NA	hypothetical protein	#N/A
g003365_1	All	NA	putative glycosyltransferase	#N/A
g005588	All	NA	hypothetical protein	#N/A
g001436_1	All	NA	Cytochrome P450(MEG)	#N/A
g000078_1	All	NA	hypothetical protein	#N/A
g002361_1	All	NA	hypothetical protein	#N/A
g000795	All	NA	hypothetical protein	#N/A
g000759_1	All	NA	hypothetical protein	#N/A
g000286	All	NA	hypothetical protein	#N/A
g002120	All	NA	hypothetical protein	#N/A
g000905	All	NA	hypothetical protein	#N/A
g000634	All	NA	hypothetical protein	#N/A
g000796	All	NA	hypothetical protein	#N/A
g000319	All	NA	hypothetical protein	#N/A
g000593	All	NA	hypothetical protein	#N/A
g000310_1	All	NA	hypothetical protein	#N/A
g007012_1	All	NA	hypothetical protein	#N/A
g001666	All	NA	hypothetical protein	#N/A
g004687	All	NA	hypothetical protein	#N/A
g000626_2	All	NA	hypothetical protein	#N/A
g005302_1	All	NA	hypothetical protein	#N/A
g001646_1	All	NA	hypothetical protein	#N/A
g000374	All	NA	hypothetical protein	#N/A
g002995	All	NA	hypothetical protein	#N/A
g000498_1	All	NA	hypothetical protein	#N/A
g007744	All	NA	hypothetical protein	#N/A
g001595	All	NA	hypothetical protein	#N/A
g002978_1	All	NA	hypothetical protein	#N/A
g001046	All	NA	hypothetical protein	#N/A
g000745_1	All	NA	hypothetical protein	#N/A
g003681	All	NA	hypothetical protein	#N/A
g002485	All	NA	hypothetical protein	#N/A
g005494	All	NA	hypothetical protein	#N/A
g004506	All	NA	hypothetical protein	#N/A
g002654	All	NA	hypothetical protein	#N/A
g000913	All	NA	hypothetical protein	#N/A
g003795	All	NA	hypothetical protein	#N/A
g001588_1	All	NA	hypothetical protein	#N/A
g000065_1	All	NA	hypothetical protein	#N/A
g000251	All	NA	hypothetical protein	#N/A
g000522	All	NA	hypothetical protein	#N/A
g001467	All	NA	hypothetical protein	#N/A
g006012	All	NA	hypothetical protein	#N/A
g003638	All	NA	hypothetical protein	#N/A
g003664	All	NA	hypothetical protein	#N/A
g000940_1	All	NA	hypothetical protein	#N/A
g004736	All	NA	hypothetical protein	#N/A
g004142	All	NA	hypothetical protein	#N/A
g000008_3	All	NA	hypothetical protein	#N/A
g005623	All	NA	hypothetical protein	#N/A
g000199	All	NA	hypothetical protein	#N/A
g001326	All	NA	hypothetical protein	#N/A
g000559_1	All	NA	hypothetical protein	#N/A
g003244	All	NA	hypothetical protein	#N/A
g005094	All	NA	hypothetical protein	#N/A
g000239	All	NA	hypothetical protein	#N/A
g003117	All	NA	hypothetical protein	#N/A
g002150	All	NA	hypothetical protein	#N/A
g005714	All	NA	hypothetical protein	#N/A
g001627	All	NA	hypothetical protein	#N/A
g001935_1	All	NA	hypothetical protein	#N/A
g003507	All	NA	hypothetical protein	#N/A
g002430_1	All	NA	hypothetical protein	#N/A
g001857	All	NA	hypothetical protein	#N/A
g000081	All	NA	hypothetical protein	#N/A
g003115	All	NA	hypothetical protein	#N/A
g000053_2	All	NA	hypothetical protein	#N/A
g003209	All	NA	hypothetical protein	#N/A
g005232	All	NA	hypothetical protein	#N/A
g001009	All	NA	hypothetical protein	#N/A
g002513_1	All	NA	hypothetical protein	#N/A
g003593	All	NA	hypothetical protein	#N/A
g003726	All	NA	hypothetical protein	#N/A
g003765	All	NA	hypothetical protein	#N/A
g002492_1	All	NA	hypothetical protein	#N/A
g000632	All	NA	hypothetical protein	#N/A
g002152	All	NA	hypothetical protein	#N/A
g004308_1	All	NA	hypothetical protein	#N/A
g001820_1	All	NA	hypothetical protein	#N/A
g003644	All	NA	hypothetical protein	#N/A
g003110_1	All	NA	hypothetical protein	#N/A
g002771	All	NA	hypothetical protein	#N/A
g006033	All	NA	hypothetical protein	#N/A
g007487	All	NA	hypothetical protein	#N/A
g002904	All	NA	hypothetical protein	#N/A
g003969	All	NA	Antitoxin	#N/A
g000486	All	NA	hypothetical protein	#N/A
g003027	All	NA	hypothetical protein	#N/A
g002421	All	NA	hypothetical protein	#N/A
g005794_1	All	NA	Antitoxin	#N/A
g009862	All	NA	hypothetical protein	#N/A
g000315	All	NA	hypothetical protein	#N/A
g001575	All	NA	hypothetical protein	#N/A
g000767_1	All	NA	hypothetical protein	#N/A
g001306_1	All	NA	hypothetical protein	#N/A
g001499_1	All	NA	hypothetical protein	#N/A
g002855	All	NA	hypothetical protein	#N/A
g001260	All	NA	hypothetical protein	#N/A
g001508	All	NA	hypothetical protein	#N/A
g003037	All	NA	hypothetical protein	#N/A
g001634	All	NA	hypothetical protein	#N/A
g004675	All	NA	hypothetical protein	#N/A
g003843	All	NA	hypothetical protein	#N/A
g005828_1	All	NA	hypothetical protein	#N/A
g000190_1	All	NA	hypothetical protein	#N/A
g002100_1	All	NA	hypothetical protein	#N/A
g000190_2	All	NA	hypothetical protein	#N/A
g003276	All	NA	GTP cyclohydrolase 1 type 2	#N/A
g005046_1	All	NA	hypothetical protein	#N/A
g003933	All	NA	hypothetical protein	#N/A
g001471	All	NA	hypothetical protein	#N/A
g004305_1	All	NA	hypothetical protein	#N/A
g000217_2	All	NA	hypothetical protein	#N/A
g004706	All	NA	hypothetical protein	#N/A
g007536	All	NA	hypothetical protein	#N/A
g002307	All	NA	hypothetical protein	#N/A
g002247	All	NA	hypothetical protein	#N/A
g001970	All	NA	hypothetical protein	#N/A
g003550	All	NA	hypothetical protein	#N/A
g003385	All	NA	hypothetical protein	#N/A
g003573	All	NA	Endoglucanase	#N/A
g002930	All	NA	hypothetical protein	#N/A
g000735_3	All	NA	hypothetical protein	#N/A
g003537_1	All	NA	hypothetical protein	#N/A
g002996	All	NA	hypothetical protein	#N/A
g002585	All	NA	hypothetical protein	#N/A
g007371	All	NA	hypothetical protein	#N/A
g007731	All	NA	hypothetical protein	#N/A
g006493	All	NA	hypothetical protein	#N/A
g007417_1	All	NA	RutC family protein	#N/A
g001032	All	NA	hypothetical protein	#N/A
g000202_1	All	NA	hypothetical protein	#N/A
g002975	All	NA	hypothetical protein	#N/A
g003776_1	All	NA	hypothetical protein	#N/A
g004854	All	NA	hypothetical protein	#N/A
g002929	All	NA	hypothetical protein	#N/A
g004632	All	NA	hypothetical protein	#N/A
g006834	All	NA	hypothetical protein	#N/A
g000205_1	All	NA	hypothetical protein	#N/A
g001477	All	NA	hypothetical protein	#N/A
g000784	All	NA	hypothetical protein	#N/A
g000512	All	NA	hypothetical protein	#N/A
g002873	All	NA	hypothetical protein	#N/A
g002920_1	All	NA	hypothetical protein	#N/A
g002796_1	All	NA	hypothetical protein	#N/A
g002595	All	NA	hypothetical protein	#N/A
g001875	All	NA	hypothetical protein	#N/A
g002921	All	NA	hypothetical protein	#N/A
g007283	All	NA	hypothetical protein	#N/A
g002057_1	All	NA	hypothetical protein	#N/A
g000302_2	All	NA	hypothetical protein	#N/A
g000197	All	NA	hypothetical protein	#N/A
g000231_1	All	NA	hypothetical protein	#N/A
g000787	All	NA	hypothetical protein	#N/A
g000230	All	NA	hypothetical protein	#N/A
g003666	All	NA	hypothetical protein	#N/A
g002080	All	NA	hypothetical protein	#N/A
g001497	All	NA	hypothetical protein	#N/A
g001664	All	NA	hypothetical protein	#N/A
g004504_1	All	NA	hypothetical protein	#N/A
g003733_1	All	NA	hypothetical protein	#N/A
g004778_1	All	NA	hypothetical protein	#N/A
g002780_1	All	NA	hypothetical protein	#N/A
g002709	All	NA	hypothetical protein	#N/A
g006969	All	NA	hypothetical protein	#N/A
g004845	All	NA	hypothetical protein	#N/A
g003153_1	All	NA	hypothetical protein	#N/A
g004077	All	NA	hypothetical protein	#N/A
g003443	All	NA	hypothetical protein	#N/A
g005639_1	All	NA	hypothetical protein	#N/A
g005729	All	NA	hypothetical protein	#N/A
g003822	All	NA	hypothetical protein	#N/A
g007935	All	NA	hypothetical protein	#N/A
g006835	All	NA	hypothetical protein	#N/A
g003924	All	NA	hypothetical protein	#N/A
g000863	All	NA	hypothetical protein	#N/A
g001253_1	All	NA	hypothetical protein	#N/A
g000292_1	All	NA	hypothetical protein	#N/A
g003966	All	NA	hypothetical protein	#N/A
g004128	All	NA	hypothetical protein	#N/A
g005307	All	NA	hypothetical protein	#N/A
g001543_1	All	NA	hypothetical protein	#N/A
g002700_1	All	NA	hypothetical protein	#N/A
g003016	All	NA	hypothetical protein	#N/A
g007519	All	NA	hypothetical protein	#N/A
g001039_1	All	NA	hypothetical protein	#N/A
g001974_1	All	NA	hypothetical protein	#N/A
g000759_2	All	NA	hypothetical protein	#N/A
g005078	All	NA	hypothetical protein	#N/A
g003369	All	NA	hypothetical protein	#N/A
g003236	All	NA	hypothetical protein	#N/A
g002381_1	All	NA	hypothetical protein	#N/A
g003428	All	NA	hypothetical protein	#N/A
g002559	All	NA	hypothetical protein	#N/A
g000004_1	All	NA	hypothetical protein	#N/A
g005042_1	All	NA	hypothetical protein	#N/A
g001954	All	NA	hypothetical protein	#N/A
g003160_1	All	NA	hypothetical protein	#N/A
g005352	All	NA	hypothetical protein	#N/A
g001829	All	NA	hypothetical protein	#N/A
g003809	All	NA	hypothetical protein	#N/A
g000163_2	All	NA	Acetyltransferase	#N/A
g001179	All	NA	hypothetical protein	#N/A
g006508	All	NA	hypothetical protein	#N/A
g001708_1	All	NA	hypothetical protein	#N/A
g000729_2	All	NA	hypothetical protein	#N/A
g003743	All	NA	hypothetical protein	#N/A
g004148	All	NA	hypothetical protein	#N/A
g007899	All	NA	hypothetical protein	#N/A
g005612	All	NA	hypothetical protein	#N/A
g001732	All	NA	hypothetical protein	#N/A
g001785_1	All	NA	hypothetical protein	#N/A
g003927_1	All	NA	hypothetical protein	#N/A
g000391	All	NA	hypothetical protein	#N/A
g002862	All	NA	hypothetical protein	#N/A
g005113	All	NA	hypothetical protein	#N/A
g004273_1	All	NA	hypothetical protein	#N/A
g006477	All	NA	hypothetical protein	#N/A
g002027_2	All	NA	hypothetical protein	#N/A
g006698	All	NA	hypothetical protein	#N/A
g002314	All	NA	hypothetical protein	#N/A
g001353	All	NA	hypothetical protein	#N/A
g006075	All	NA	hypothetical protein	#N/A
g002333	All	NA	hypothetical protein	#N/A
g003090	All	NA	hypothetical protein	#N/A
g002775	All	NA	hypothetical protein	#N/A
g001026	All	NA	hypothetical protein	#N/A
g004487	All	NA	hypothetical protein	#N/A
g002288_1	All	NA	hypothetical protein	#N/A
g003516_1	All	NA	hypothetical protein	#N/A
g001652_1	All	NA	hypothetical protein	#N/A
g002752_1	All	NA	hypothetical protein	#N/A
g005559	All	NA	hypothetical protein	#N/A
g001926	All	NA	hypothetical protein	#N/A
g003646	All	NA	hypothetical protein	#N/A
g005019	All	NA	hypothetical protein	#N/A
g006142	All	NA	hypothetical protein	#N/A
g002340	All	NA	hypothetical protein	#N/A
g005121	All	NA	hypothetical protein	#N/A
g001536	All	NA	hypothetical protein	#N/A
g000845_1	All	NA	hypothetical protein	#N/A
g004295_1	All	NA	hypothetical protein	#N/A
g002138	All	NA	hypothetical protein	#N/A
g001287	All	NA	hypothetical protein	#N/A
g005067_1	All	NA	hypothetical protein	#N/A
g003464	All	NA	hypothetical protein	#N/A
g005924_1	All	NA	hypothetical protein	#N/A
g002151	All	NA	hypothetical protein	#N/A
g005536	All	NA	hypothetical protein	#N/A
g003220_1	All	NA	hypothetical protein	#N/A
g005022_1	All	NA	hypothetical protein	#N/A
g004019_1	All	NA	hypothetical protein	#N/A
g004737	All	NA	hypothetical protein	#N/A
g005135	All	NA	hypothetical protein	#N/A
g002055	All	NA	hypothetical protein	#N/A
g006731_1	All	NA	hypothetical protein	#N/A
g002983_1	All	NA	hypothetical protein	#N/A
g003808	All	NA	hypothetical protein	#N/A
g002947_1	All	NA	hypothetical protein	#N/A
g005361	All	NA	hypothetical protein	#N/A
g006338	All	NA	hypothetical protein	#N/A
g002790	All	NA	hypothetical protein	#N/A
g001886	All	NA	hypothetical protein	#N/A
g000362_1	All	NA	hypothetical protein	#N/A
g002231	All	NA	hypothetical protein	#N/A
g000362_2	All	NA	hypothetical protein	#N/A
g002224	All	NA	hypothetical protein	#N/A
g004602	All	NA	hypothetical protein	#N/A
g000894_1	All	NA	hypothetical protein	#N/A
g003532	All	NA	hypothetical protein	#N/A
g002779	All	NA	hypothetical protein	#N/A
g002698	All	NA	hypothetical protein	#N/A
g003148_1	All	NA	hypothetical protein	#N/A
g003978_1	All	NA	hypothetical protein	#N/A
g004998	All	NA	putative transporter	#N/A
g006473	All	NA	hypothetical protein	#N/A
g007026	All	NA	putative HTH-type transcriptional regulator	#N/A
g007943	All	NA	hypothetical protein	#N/A
g002295	All	NA	hypothetical protein	#N/A
g008221	All	NA	hypothetical protein	#N/A
g001364_1	All	NA	hypothetical protein	#N/A
g006558	All	NA	hypothetical protein	#N/A
g001689_1	All	NA	hypothetical protein	#N/A
g004527	All	NA	hypothetical protein	#N/A
g001769	All	NA	hypothetical protein	#N/A
g002591_1	All	NA	hypothetical protein	#N/A
g004403	All	NA	hypothetical protein	#N/A
g000296_1	All	NA	hypothetical protein	#N/A
g000171_1	All	NA	hypothetical protein	#N/A
g004812	All	NA	hypothetical protein	#N/A
g005369_1	All	NA	hypothetical protein	#N/A
g002082_1	All	NA	hypothetical protein	#N/A
g004536	All	NA	hypothetical protein	#N/A
g004626_1	All	NA	hypothetical protein	#N/A
g003744	All	NA	hypothetical protein	#N/A
g000115	All	NA	hypothetical protein	#N/A
g005789	All	NA	hypothetical protein	#N/A
g003859	All	NA	hypothetical protein	#N/A
g001520_1	All	NA	hypothetical protein	#N/A
g006334	All	NA	hypothetical protein	#N/A
g005900	All	NA	hypothetical protein	#N/A
g002645_2	All	NA	Aminopeptidase 2	#N/A
g003101	All	NA	hypothetical protein	#N/A
g003316_1	All	NA	hypothetical protein	#N/A
g008353	All	NA	hypothetical protein	#N/A
g006225	All	NA	hypothetical protein	#N/A
g001644	All	NA	hypothetical protein	#N/A
g003275_2	All	NA	hypothetical protein	#N/A
g001876_1	All	NA	hypothetical protein	#N/A
g001658_1	All	NA	hypothetical protein	#N/A
g006697_1	All	NA	hypothetical protein	#N/A
g002989_1	All	NA	hypothetical protein	#N/A
g002573	All	NA	hypothetical protein	#N/A
g001661	All	NA	hypothetical protein	#N/A
g006018_1	All	NA	hypothetical protein	#N/A
g001453	All	NA	hypothetical protein	#N/A
g002802_1	All	NA	hypothetical protein	#N/A
g003019	All	NA	hypothetical protein	#N/A
g004450	All	NA	hypothetical protein	#N/A
g006694	All	NA	hypothetical protein	#N/A
g002404_1	All	NA	hypothetical protein	#N/A
g005867	All	NA	hypothetical protein	#N/A
g000466_1	All	NA	hypothetical protein	#N/A
g003687	All	NA	hypothetical protein	#N/A
g001085_2	All	NA	hypothetical protein	#N/A
g005005_1	All	NA	hypothetical protein	#N/A
g006300	All	NA	hypothetical protein	#N/A
g003678_1	All	NA	hypothetical protein	#N/A
g000094_1	All	NA	hypothetical protein	#N/A
g004212	All	NA	hypothetical protein	#N/A
g002388_1	All	NA	hypothetical protein	#N/A
g004683	All	NA	hypothetical protein	#N/A
g008509	All	NA	hypothetical protein	#N/A
g001930	All	NA	hypothetical protein	#N/A
g003154_1	All	NA	hypothetical protein	#N/A
g001224	All	NA	hypothetical protein	#N/A
g002228	All	NA	hypothetical protein	#N/A
g000117_1	All	NA	hypothetical protein	#N/A
g001748_1	All	NA	hypothetical protein	#N/A
g003985_1	All	NA	hypothetical protein	#N/A
g004039	All	NA	hypothetical protein	#N/A
g006510	All	NA	hypothetical protein	#N/A
g004611	All	NA	hypothetical protein	#N/A
g005752	All	NA	hypothetical protein	#N/A
g006181	All	NA	hypothetical protein	#N/A
g001642	All	NA	hypothetical protein	#N/A
g004877	All	NA	hypothetical protein	#N/A
g001519	All	NA	hypothetical protein	#N/A
g004676	All	NA	hypothetical protein	#N/A
g004085	All	NA	hypothetical protein	#N/A
g001118	All	NA	hypothetical protein	#N/A
g003506_1	All	NA	hypothetical protein	#N/A
g004307	All	NA	hypothetical protein	#N/A
g003442	All	NA	hypothetical protein	#N/A
g000382_2	All	NA	hypothetical protein	#N/A
g003996_1	All	NA	hypothetical protein	#N/A
g005156	All	NA	hypothetical protein	#N/A
g005440	All	NA	hypothetical protein	#N/A
g006420_1	All	NA	hypothetical protein	#N/A
g006260	All	NA	hypothetical protein	#N/A
g003157_1	All	NA	hypothetical protein	#N/A
g005360	All	NA	hypothetical protein	#N/A
g004339	All	NA	hypothetical protein	#N/A
g004735_1	All	NA	hypothetical protein	#N/A
g005778	All	NA	hypothetical protein	#N/A
g006620_1	All	NA	hypothetical protein	#N/A
g005745_1	All	NA	hypothetical protein	#N/A
g006502_1	All	NA	hypothetical protein	#N/A
g008461	All	NA	hypothetical protein	#N/A
g007925	All	NA	hypothetical protein	#N/A
g008390	All	NA	hypothetical protein	#N/A
g006496_2	All	NA	hypothetical protein	#N/A
g004500	All	NA	hypothetical protein	#N/A
g005148	All	NA	hypothetical protein	#N/A
g005982_1	All	NA	hypothetical protein	#N/A
g005538_1	All	NA	hypothetical protein	#N/A
g001334_1	All	NA	hypothetical protein	#N/A
g002922_1	All	NA	hypothetical protein	#N/A
g005007	All	NA	hypothetical protein	#N/A
g003639_1	All	NA	hypothetical protein	#N/A
g005919_1	All	NA	hypothetical protein	#N/A
g008368	All	NA	hypothetical protein	#N/A
g007087_2	All	NA	hypothetical protein	#N/A
g037311	All	NA	hypothetical protein	#N/A
g007087_1	All	NA	hypothetical protein	#N/A
g009151	All	NA	hypothetical protein	#N/A
g000094_2	All	NA	hypothetical protein	#N/A
g003157_2	All	NA	hypothetical protein	#N/A
g005090_1	All	NA	hypothetical protein	#N/A
g011004	All	NA	hypothetical protein	#N/A
g006761	All	NA	hypothetical protein	#N/A
g002947_2	All	NA	hypothetical protein	#N/A
g010184	All	NA	hypothetical protein	#N/A
g000206_1	All	NA	hypothetical protein	#N/A
g001952_1	All	NA	hypothetical protein	#N/A
g008227	All	NA	hypothetical protein	#N/A
g003169_1	All	NA	hypothetical protein	#N/A
g001932	All	NA	hypothetical protein	#N/A
g000680_1	All	NA	hypothetical protein	#N/A
g002001_1	All	NA	hypothetical protein	#N/A
g004129	All	NA	hypothetical protein	#N/A
g004688	All	NA	hypothetical protein	#N/A
g006264	All	NA	hypothetical protein	#N/A
g005315	All	NA	hypothetical protein	#N/A
g001232	All	NA	hypothetical protein	#N/A
g004740_1	All	NA	hypothetical protein	#N/A
g002135	All	NA	hypothetical protein	#N/A
g001449_1	All	NA	hypothetical protein	#N/A
g000862	All	NA	hypothetical protein	#N/A
g002260	All	NA	hypothetical protein	#N/A
g002599	All	NA	hypothetical protein	#N/A
g002607	All	NA	hypothetical protein	#N/A
g005013	All	NA	hypothetical protein	#N/A
g001435	All	NA	hypothetical protein	#N/A
g005669	All	NA	hypothetical protein	#N/A
g000073_1	All	NA	hypothetical protein	#N/A
g000413_1	All	NA	hypothetical protein	#N/A
g003021_1	All	NA	hypothetical protein	#N/A
g003656_1	All	NA	hypothetical protein	#N/A
g001733	All	NA	hypothetical protein	#N/A
g002008_1	All	NA	hypothetical protein	#N/A
g000971_1	All	NA	hypothetical protein	#N/A
g001476	All	NA	hypothetical protein	#N/A
g002712_1	All	NA	hypothetical protein	#N/A
g000090_2	All	NA	hypothetical protein	#N/A
g006724_1	All	NA	S-formylglutathione hydrolase	#N/A
g001281_1	All	NA	hypothetical protein	#N/A
g000485	All	NA	hypothetical protein	#N/A
g000210	All	NA	hypothetical protein	#N/A
g002509	All	NA	hypothetical protein	#N/A
g000244	All	NA	hypothetical protein	#N/A
g004976	All	NA	hypothetical protein	#N/A
g003630_1	All	NA	hypothetical protein	#N/A
g046312	All	NA	hypothetical protein	#N/A
g008103_1	All	NA	hypothetical protein	#N/A
g011109	All	NA	hypothetical protein	#N/A
g005594	All	NA	hypothetical protein	#N/A
g002007	All	NA	hypothetical protein	#N/A
g006040	All	NA	hypothetical protein	#N/A
g007174	All	NA	hypothetical protein	#N/A
g005099	All	NA	hypothetical protein	#N/A
g000725_2	All	NA	hypothetical protein	#N/A
g006174	All	NA	hypothetical protein	#N/A
g005119_1	All	NA	hypothetical protein	#N/A
g004437	All	NA	hypothetical protein	#N/A
g044155	All	NA	hypothetical protein	#N/A
g000219_1	All	NA	hypothetical protein	#N/A
g002212	All	NA	hypothetical protein	#N/A
g003020	All	NA	hypothetical protein	#N/A
g006190	All	NA	hypothetical protein	#N/A
g002171_1	All	NA	hypothetical protein	#N/A
g002522	All	NA	hypothetical protein	#N/A
g002209	All	NA	hypothetical protein	#N/A
g003470	All	NA	hypothetical protein	#N/A
g004306_1	All	NA	hypothetical protein	#N/A
g004325	All	NA	hypothetical protein	#N/A
g004095	All	NA	hypothetical protein	#N/A
g004529	All	NA	hypothetical protein	#N/A
g005648	All	NA	hypothetical protein	#N/A
g004189	All	NA	Putative conjugal transfer protein	#N/A
g005757	All	NA	hypothetical protein	#N/A
g004333	All	NA	hypothetical protein	#N/A
g005624	All	NA	hypothetical protein	#N/A
g005351	All	NA	hypothetical protein	#N/A
g003044	All	NA	hypothetical protein	#N/A
g013573	All	NA	hypothetical protein	#N/A
g005810	All	NA	hypothetical protein	#N/A
g002376	All	NA	hypothetical protein	#N/A
g001384	All	NA	hypothetical protein	#N/A
g004281	All	NA	hypothetical protein	#N/A
g001628_2	All	NA	hypothetical protein	#N/A
g005771	All	NA	hypothetical protein	#N/A
g002584	All	NA	hypothetical protein	#N/A
g003889_1	All	NA	hypothetical protein	#N/A
g002767	All	NA	hypothetical protein	#N/A
g005466	All	NA	hypothetical protein	#N/A
g004733	All	NA	hypothetical protein	#N/A
g003451	All	NA	hypothetical protein	#N/A
g003519	All	NA	hypothetical protein	#N/A
g003471_1	All	NA	hypothetical protein	#N/A
g004321	All	NA	hypothetical protein	#N/A
g003901_1	All	NA	hypothetical protein	#N/A
g005525	All	NA	hypothetical protein	#N/A
g004124	All	NA	hypothetical protein	#N/A
g004678	All	NA	hypothetical protein	#N/A
g003718_1	All	NA	hypothetical protein	#N/A
g004314_1	All	NA	hypothetical protein	#N/A
g001838_2	All	NA	hypothetical protein	#N/A
g004704	All	NA	hypothetical protein	#N/A
g003972	All	NA	hypothetical protein	#N/A
g006281	All	NA	hypothetical protein	#N/A
g004681	All	NA	hypothetical protein	#N/A
g001838_1	All	NA	hypothetical protein	#N/A
g006145	All	NA	hypothetical protein	#N/A
g004334_1	All	NA	hypothetical protein	#N/A
g007545	All	NA	hypothetical protein	#N/A
g002087	All	NA	hypothetical protein	#N/A
g001478	All	NA	hypothetical protein	#N/A
g003247	All	NA	hypothetical protein	#N/A
g005802	All	NA	hypothetical protein	#N/A
g003501_1	All	NA	hypothetical protein	#N/A
g005154	All	NA	hypothetical protein	#N/A
g004389	All	NA	hypothetical protein	#N/A
g004238	All	NA	hypothetical protein	#N/A
g002793_1	All	NA	hypothetical protein	#N/A
g002114	All	NA	hypothetical protein	#N/A
g003773_2	All	NA	hypothetical protein	#N/A
g000895	All	NA	hypothetical protein	#N/A
g000235_1	All	NA	hypothetical protein	#N/A
g000301_2	All	NA	hypothetical protein	#N/A
g006574	All	NA	hypothetical protein	#N/A
g000707_2	All	NA	hypothetical protein	#N/A
g000867	All	NA	hypothetical protein	#N/A
g003121	All	NA	hypothetical protein	#N/A
g004277	All	NA	hypothetical protein	#N/A
g002940	All	NA	hypothetical protein	#N/A
g005539	All	NA	hypothetical protein	#N/A
g004123_1	All	NA	hypothetical protein	#N/A
g004464	All	NA	hypothetical protein	#N/A
g006845	All	NA	hypothetical protein	#N/A
g005479	All	NA	hypothetical protein	#N/A
g008357	All	NA	hypothetical protein	#N/A
g004874	All	NA	hypothetical protein	#N/A
g005811	All	NA	hypothetical protein	#N/A
g002079	All	NA	hypothetical protein	#N/A
g002387	All	NA	hypothetical protein	#N/A
g002720	All	NA	hypothetical protein	#N/A
g000635_4	All	NA	hypothetical protein	#N/A
g003576	All	NA	hypothetical protein	#N/A
g004072	All	NA	hypothetical protein	#N/A
g004215	All	NA	hypothetical protein	#N/A
g004144_1	All	NA	hypothetical protein	#N/A
g003281	All	NA	hypothetical protein	#N/A
g002934_1	All	NA	hypothetical protein	#N/A
g007951	All	NA	hypothetical protein	#N/A
g007859	All	NA	hypothetical protein	#N/A
g006801	All	NA	hypothetical protein	#N/A
g004824	All	NA	hypothetical protein	#N/A
g003483	All	NA	hypothetical protein	#N/A
g004252	All	NA	hypothetical protein	#N/A
g007131	All	NA	hypothetical protein	#N/A
g005756_1	All	NA	hypothetical protein	#N/A
g009180	All	NA	hypothetical protein	#N/A
g007138	All	NA	hypothetical protein	#N/A
g001528	All	NA	hypothetical protein	#N/A
g003106	All	NA	hypothetical protein	#N/A
g000169_2	All	NA	hypothetical protein	#N/A
g001704_1	All	NA	hypothetical protein	#N/A
g003856_1	All	NA	hypothetical protein	#N/A
g002994	All	NA	hypothetical protein	#N/A
g002005	All	NA	hypothetical protein	#N/A
g003213	All	NA	hypothetical protein	#N/A
g003910_1	All	NA	hypothetical protein	#N/A
g003583	All	NA	hypothetical protein	#N/A
g002441	All	NA	hypothetical protein	#N/A
g005059	All	NA	hypothetical protein	#N/A
g001198_1	All	NA	hypothetical protein	#N/A
g010526	All	NA	hypothetical protein	#N/A
g001403_2	All	NA	hypothetical protein	#N/A
g007352	All	NA	hypothetical protein	#N/A
g007256	All	NA	hypothetical protein	#N/A
g009133	All	NA	hypothetical protein	#N/A
g001013_1	All	NA	hypothetical protein	#N/A
g005816	All	NA	hypothetical protein	#N/A
g006792_1	All	NA	hypothetical protein	#N/A
g007533	All	NA	hypothetical protein	#N/A
g001737	All	NA	hypothetical protein	#N/A
g003280	All	NA	hypothetical protein	#N/A
g004254_1	All	NA	hypothetical protein	#N/A
g001777_1	All	NA	hypothetical protein	#N/A
g001137	All	NA	hypothetical protein	#N/A
g006221	All	NA	hypothetical protein	#N/A
g002507	All	NA	hypothetical protein	#N/A
g004194	All	NA	hypothetical protein	#N/A
g002424_1	All	NA	hypothetical protein	#N/A
g005104	All	NA	hypothetical protein	#N/A
g006689	All	NA	hypothetical protein	#N/A
g005586_1	All	NA	hypothetical protein	#N/A
g007022	All	NA	hypothetical protein	#N/A
g010527	All	NA	hypothetical protein	#N/A
g020781	All	NA	hypothetical protein	#N/A
g001984_1	All	NA	hypothetical protein	#N/A
g005210	All	NA	hypothetical protein	#N/A
g000413_2	All	NA	hypothetical protein	#N/A
g006822	All	NA	hypothetical protein	#N/A
g006039	All	NA	hypothetical protein	#N/A
g006267	All	NA	hypothetical protein	#N/A
g011698	All	NA	hypothetical protein	#N/A
g000736_1	All	NA	hypothetical protein	#N/A
g000294	All	NA	hypothetical protein	#N/A
g000725_1	All	NA	hypothetical protein	#N/A
g003279_1	All	NA	hypothetical protein	#N/A
g005075	All	NA	hypothetical protein	#N/A
g001533	All	NA	hypothetical protein	#N/A
g001194	All	NA	hypothetical protein	#N/A
g004432	All	NA	hypothetical protein	#N/A
g001665_1	All	NA	hypothetical protein	#N/A
g001700_1	All	NA	hypothetical protein	#N/A
g002880	All	NA	hypothetical protein	#N/A
g002600_1	All	NA	hypothetical protein	#N/A
g002920_2	All	NA	hypothetical protein	#N/A
g001336_2	All	NA	hypothetical protein	#N/A
g008662	All	NA	hypothetical protein	#N/A
g013880	All	NA	hypothetical protein	#N/A
g000224_1	All	NA	hypothetical protein	#N/A
g000612_1	All	NA	hypothetical protein	#N/A
g001215	All	NA	hypothetical protein	#N/A
g000384_1	All	NA	hypothetical protein	#N/A
g003398	All	NA	hypothetical protein	#N/A
g001754_1	All	NA	hypothetical protein	#N/A
g003371_1	All	NA	hypothetical protein	#N/A
g000942_1	All	NA	hypothetical protein	#N/A
g003407_1	All	NA	hypothetical protein	#N/A
g003660	All	NA	hypothetical protein	#N/A
g005637	All	NA	hypothetical protein	#N/A
g003043	All	NA	hypothetical protein	#N/A
g002616	All	NA	hypothetical protein	#N/A
g006670	All	NA	hypothetical protein	#N/A
g003958_1	All	NA	hypothetical protein	#N/A
g009857	All	NA	hypothetical protein	#N/A
g005806	All	NA	hypothetical protein	#N/A
g005597_1	All	NA	hypothetical protein	#N/A
g006316	All	NA	hypothetical protein	#N/A
g006447	All	NA	hypothetical protein	#N/A
g007484	All	NA	hypothetical protein	#N/A
g007302	All	NA	hypothetical protein	#N/A
g007438	All	NA	hypothetical protein	#N/A
g006083	All	NA	hypothetical protein	#N/A
g005960	All	NA	hypothetical protein	#N/A
g000636	All	NA	hypothetical protein	#N/A
g005510	All	NA	hypothetical protein	#N/A
g007836	All	NA	hypothetical protein	#N/A
g046505	All	NA	hypothetical protein	#N/A
g003009	All	NA	hypothetical protein	#N/A
g002751	All	NA	hypothetical protein	#N/A
g000015_1	All	NA	hypothetical protein	#N/A
g000292_2	All	NA	hypothetical protein	#N/A
g004161	All	NA	putative HTH-type transcriptional regulator	#N/A
g003419	All	NA	hypothetical protein	#N/A
g002597	All	NA	hypothetical protein	#N/A
g000750	All	NA	hypothetical protein	#N/A
g000709_1	All	NA	PE-PGRS family protein PE_PGRS18	#N/A
g005151	All	NA	hypothetical protein	#N/A
g001938_1	All	NA	hypothetical protein	#N/A
g007370	All	NA	hypothetical protein	#N/A
g004292	All	NA	hypothetical protein	#N/A
g004278_1	All	NA	hypothetical protein	#N/A
g001246_1	All	NA	hypothetical protein	#N/A
g001711	All	NA	hypothetical protein	#N/A
g007923	All	NA	hypothetical protein	#N/A
g005942	All	NA	hypothetical protein	#N/A
g006363	All	NA	hypothetical protein	#N/A
g004187	All	NA	hypothetical protein	#N/A
g006052_1	All	NA	hypothetical protein	#N/A
g006391	All	NA	hypothetical protein	#N/A
g005386	All	NA	hypothetical protein	#N/A
g007730	All	NA	hypothetical protein	#N/A
g010612	All	NA	hypothetical protein	#N/A
g007483	All	NA	hypothetical protein	#N/A
g011708	All	NA	hypothetical protein	#N/A
g007289_1	All	NA	hypothetical protein	#N/A
g007506_1	All	NA	hypothetical protein	#N/A
g000191_1	All	NA	hypothetical protein	#N/A
g000021_3	All	NA	hypothetical protein	#N/A
g001415	All	NA	hypothetical protein	#N/A
g000540	All	NA	hypothetical protein	#N/A
g001356_1	All	NA	hypothetical protein	#N/A
g006676_1	All	NA	hypothetical protein	#N/A
g007421	All	NA	hypothetical protein	#N/A
g000256_2	All	NA	hypothetical protein	#N/A
g001450	All	NA	hypothetical protein	#N/A
g001577_1	All	NA	hypothetical protein	#N/A
g001718	All	NA	hypothetical protein	#N/A
g000776_1	All	NA	hypothetical protein	#N/A
g001454_1	All	NA	hypothetical protein	#N/A
g005598	All	NA	hypothetical protein	#N/A
g001999_1	All	NA	hypothetical protein	#N/A
g004489	All	NA	hypothetical protein	#N/A
g001534_1	All	NA	hypothetical protein	#N/A
g004285_1	All	NA	hypothetical protein	#N/A
g001991_1	All	NA	hypothetical protein	#N/A
g003041	All	NA	hypothetical protein	#N/A
g005308	All	NA	hypothetical protein	#N/A
g004423	All	NA	hypothetical protein	#N/A
g004118	All	NA	hypothetical protein	#N/A
g005329	All	NA	hypothetical protein	#N/A
g007429	All	NA	hypothetical protein	#N/A
g003607	All	NA	hypothetical protein	#N/A
g002349_1	All	NA	hypothetical protein	#N/A
g005133	All	NA	hypothetical protein	#N/A
g005165	All	NA	hypothetical protein	#N/A
g003811	All	NA	hypothetical protein	#N/A
g007902_1	All	NA	hypothetical protein	#N/A
g007270	All	NA	hypothetical protein	#N/A
g005827_1	All	NA	hypothetical protein	#N/A
g007413	All	NA	hypothetical protein	#N/A
g011862	All	NA	hypothetical protein	#N/A
g014096_1	All	NA	Acid shock protein	#N/A
g014258	All	NA	hypothetical protein	#N/A
g001027	All	NA	hypothetical protein	#N/A
g002685	All	NA	hypothetical protein	#N/A
g001448_2	All	NA	hypothetical protein	#N/A
g003014_1	All	NA	hypothetical protein	#N/A
g003619_1	All	NA	hypothetical protein	#N/A
g005146	All	NA	hypothetical protein	#N/A
g004175_1	All	NA	hypothetical protein	#N/A
g005382_2	All	NA	hypothetical protein	#N/A
g008201	All	NA	hypothetical protein	#N/A
g000659	All	NA	hypothetical protein	#N/A
g003409	All	NA	hypothetical protein	#N/A
g002593	All	NA	hypothetical protein	#N/A
g004451	All	NA	hypothetical protein	#N/A
g001992_1	All	NA	hypothetical protein	#N/A
g000246_1	All	NA	hypothetical protein	#N/A
g001420	All	NA	hypothetical protein	#N/A
g002455	All	NA	Deoxyguanosinetriphosphate triphosphohydrolase-like protein	#N/A
g002258_2	All	NA	hypothetical protein	#N/A
g002510	All	NA	hypothetical protein	#N/A
g001474	All	NA	hypothetical protein	#N/A
g000941_2	All	NA	hypothetical protein	#N/A
g000761	All	NA	hypothetical protein	#N/A
g001862	All	NA	hypothetical protein	#N/A
g001712_1	All	NA	hypothetical protein	#N/A
g003265	All	NA	hypothetical protein	#N/A
g003124_1	All	NA	hypothetical protein	#N/A
g005987	All	NA	hypothetical protein	#N/A
g005797_1	All	NA	hypothetical protein	#N/A
g007336	All	NA	hypothetical protein	#N/A
g006224	All	NA	hypothetical protein	#N/A
g007317_1	All	NA	hypothetical protein	#N/A
g007268	All	NA	hypothetical protein	#N/A
g007713_1	All	NA	hypothetical protein	#N/A
g006749	All	NA	hypothetical protein	#N/A
g007305	All	NA	hypothetical protein	#N/A
g009602	All	NA	hypothetical protein	#N/A
g010289	All	NA	hypothetical protein	#N/A
g007005	All	NA	hypothetical protein	#N/A
g000339	All	NA	hypothetical protein	#N/A
g000917_1	All	NA	hypothetical protein	#N/A
g003034	All	NA	hypothetical protein	#N/A
g002255_1	All	NA	hypothetical protein	#N/A
g005719	All	NA	hypothetical protein	#N/A
g005170	All	NA	hypothetical protein	#N/A
g010308	All	NA	hypothetical protein	#N/A
g004967	All	NA	hypothetical protein	#N/A
g005780	All	NA	hypothetical protein	#N/A
g006521	All	NA	hypothetical protein	#N/A
g003149	All	NA	hypothetical protein	#N/A
g002881	All	NA	hypothetical protein	#N/A
g000360_2	All	NA	hypothetical protein	#N/A
g005603	All	NA	hypothetical protein	#N/A
g003036	All	NA	hypothetical protein	#N/A
g004225	All	NA	hypothetical protein	#N/A
g010399	All	NA	hypothetical protein	#N/A
g006297	All	NA	hypothetical protein	#N/A
g004699	All	NA	hypothetical protein	#N/A
g005395	All	NA	hypothetical protein	#N/A
g004042	All	NA	hypothetical protein	#N/A
g004122_1	All	NA	hypothetical protein	#N/A
g005295	All	NA	hypothetical protein	#N/A
g002849_1	All	NA	hypothetical protein	#N/A
g007325	All	NA	hypothetical protein	#N/A
g004726	All	NA	hypothetical protein	#N/A
g007907	All	NA	hypothetical protein	#N/A
g003992_1	All	NA	hypothetical protein	#N/A
g007942_1	All	NA	hypothetical protein	#N/A
g006806	All	NA	hypothetical protein	#N/A
g006918	All	NA	hypothetical protein	#N/A
g006683_1	All	NA	hypothetical protein	#N/A
g006902	All	NA	hypothetical protein	#N/A
g006607	All	NA	hypothetical protein	#N/A
g007084	All	NA	hypothetical protein	#N/A
g007975	All	NA	hypothetical protein	#N/A
g007176_1	All	NA	hypothetical protein	#N/A
g006066	All	NA	hypothetical protein	#N/A
g003959	All	NA	hypothetical protein	#N/A
g006516	All	NA	hypothetical protein	#N/A
g007467	All	NA	hypothetical protein	#N/A
g006048	All	NA	hypothetical protein	#N/A
g006032	All	NA	hypothetical protein	#N/A
g020393_1	All	NA	hypothetical protein	#N/A
g007134	All	NA	hypothetical protein	#N/A
g009464	All	NA	hypothetical protein	#N/A
g002643_1	All	NA	hypothetical protein	#N/A
g000663	All	NA	hypothetical protein	#N/A
g003742	All	NA	hypothetical protein	#N/A
g000694	All	NA	hypothetical protein	#N/A
g000568_1	All	NA	hypothetical protein	#N/A
g004731	All	NA	hypothetical protein	#N/A
g014533	All	NA	hypothetical protein	#N/A
g007844	All	NA	hypothetical protein	#N/A
g006828_1	All	NA	hypothetical protein	#N/A
g009725_1	All	NA	hypothetical protein	#N/A
g000124_2	All	NA	hypothetical protein	#N/A
g004969	All	NA	hypothetical protein	#N/A
g006455	All	NA	hypothetical protein	#N/A
g001197	All	NA	hypothetical protein	#N/A
g002394	All	NA	hypothetical protein	#N/A
g003216	All	NA	hypothetical protein	#N/A
g001462	All	NA	hypothetical protein	#N/A
g001599	All	NA	hypothetical protein	#N/A
g003624	All	NA	hypothetical protein	#N/A
g002084	All	NA	hypothetical protein	#N/A
g001155_1	All	NA	hypothetical protein	#N/A
g001155_2	All	NA	hypothetical protein	#N/A
g001093_1	All	NA	hypothetical protein	#N/A
g005679	All	NA	hypothetical protein	#N/A
g004190	All	NA	hypothetical protein	#N/A
g005140	All	NA	hypothetical protein	#N/A
g002614_1	All	NA	hypothetical protein	#N/A
g003206	All	NA	hypothetical protein	#N/A
g005783_1	All	NA	hypothetical protein	#N/A
g004841_1	All	NA	hypothetical protein	#N/A
g003939	All	NA	hypothetical protein	#N/A
g003561_1	All	NA	hypothetical protein	#N/A
g003705_1	All	NA	hypothetical protein	#N/A
g004146_1	All	NA	hypothetical protein	#N/A
g006070_1	All	NA	hypothetical protein	#N/A
g004862	All	NA	hypothetical protein	#N/A
g004895_1	All	NA	hypothetical protein	#N/A
g005252	All	NA	ESAT-6-like protein	#N/A
g004728	All	NA	hypothetical protein	#N/A
g006024	All	NA	hypothetical protein	#N/A
g007532	All	NA	hypothetical protein	#N/A
g006876	All	NA	hypothetical protein	#N/A
g005599	All	NA	hypothetical protein	#N/A
g005713_1	All	NA	hypothetical protein	#N/A
g006693	All	NA	hypothetical protein	#N/A
g007642	All	NA	hypothetical protein	#N/A
g006974	All	NA	hypothetical protein	#N/A
g006035_2	All	NA	hypothetical protein	#N/A
g007619	All	NA	hypothetical protein	#N/A
g008163	All	NA	hypothetical protein	#N/A
g003248_1	All	NA	hypothetical protein	#N/A
g002955	All	NA	hypothetical protein	#N/A
g005759	All	NA	hypothetical protein	#N/A
g005738	All	NA	hypothetical protein	#N/A
g005928	All	NA	hypothetical protein	#N/A
g002418	All	NA	hypothetical protein	#N/A
g002077_1	All	NA	hypothetical protein	#N/A
g005265	All	NA	hypothetical protein	#N/A
g008499	All	NA	hypothetical protein	#N/A
g007598	All	NA	hypothetical protein	#N/A
g004720	All	NA	hypothetical protein	#N/A
g003637	All	NA	hypothetical protein	#N/A
g003763	All	NA	hypothetical protein	#N/A
g000606_1	All	NA	hypothetical protein	#N/A
g003636	All	NA	hypothetical protein	#N/A
g004717	All	NA	hypothetical protein	#N/A
g000146	All	NA	hypothetical protein	#N/A
g001159	All	NA	hypothetical protein	#N/A
g005230	All	NA	hypothetical protein	#N/A
g003324_1	All	NA	hypothetical protein	#N/A
g002787	All	NA	hypothetical protein	#N/A
g003724	All	NA	hypothetical protein	#N/A
g004163_1	All	NA	hypothetical protein	#N/A
g001789	All	NA	hypothetical protein	#N/A
g004885_1	All	NA	hypothetical protein	#N/A
g003948	All	NA	hypothetical protein	#N/A
g003817_1	All	NA	hypothetical protein	#N/A
g004958_1	All	NA	hypothetical protein	#N/A
g003491_1	All	NA	hypothetical protein	#N/A
g002708_1	All	NA	hypothetical protein	#N/A
g003136_1	All	NA	hypothetical protein	#N/A
g005021	All	NA	hypothetical protein	#N/A
g006826	All	NA	hypothetical protein	#N/A
g004886	All	NA	hypothetical protein	#N/A
g003689	All	NA	hypothetical protein	#N/A
g002266_1	All	NA	hypothetical protein	#N/A
g005786	All	NA	hypothetical protein	#N/A
g004021_1	All	NA	hypothetical protein	#N/A
g003340_1	All	NA	hypothetical protein	#N/A
g003182	All	NA	hypothetical protein	#N/A
g003799	All	NA	hypothetical protein	#N/A
g004767	All	NA	Ferredoxin--NADP reductase	#N/A
g005722	All	NA	hypothetical protein	#N/A
g005941_1	All	NA	hypothetical protein	#N/A
g006629	All	NA	hypothetical protein	#N/A
g006067	All	NA	hypothetical protein	#N/A
g006049	All	NA	hypothetical protein	#N/A
g015305	All	NA	hypothetical protein	#N/A
g002380	All	NA	hypothetical protein	#N/A
g006675	All	NA	hypothetical protein	#N/A
g004017	All	NA	hypothetical protein	#N/A
g005875_1	All	NA	hypothetical protein	#N/A
g000423	All	NA	hypothetical protein	#N/A
g005283	All	NA	hypothetical protein	#N/A
g012134	All	NA	hypothetical protein	#N/A
g000145_1	All	NA	hypothetical protein	#N/A
g000111	All	NA	hypothetical protein	#N/A
g002908	All	NA	hypothetical protein	#N/A
g006789	All	NA	hypothetical protein	#N/A
g004434	All	NA	hypothetical protein	#N/A
g005044	All	NA	hypothetical protein	#N/A
g005368	All	NA	hypothetical protein	#N/A
g000022_1	All	NA	hypothetical protein	#N/A
g005712	All	NA	hypothetical protein	#N/A
g002163	All	NA	hypothetical protein	#N/A
g004364	All	NA	hypothetical protein	#N/A
g001468	All	NA	hypothetical protein	#N/A
g002166_1	All	NA	hypothetical protein	#N/A
g001412_1	All	NA	hypothetical protein	#N/A
g005551	All	NA	hypothetical protein	#N/A
g004249	All	NA	hypothetical protein	#N/A
g005364	All	NA	hypothetical protein	#N/A
g007939	All	NA	hypothetical protein	#N/A
g006282_1	All	NA	hypothetical protein	#N/A
g006290	All	NA	hypothetical protein	#N/A
g005983	All	NA	hypothetical protein	#N/A
g014743	All	NA	hypothetical protein	#N/A
g012425	All	NA	hypothetical protein	#N/A
g007864	All	NA	hypothetical protein	#N/A
g000174_2	All	NA	hypothetical protein	#N/A
g002697	All	NA	hypothetical protein	#N/A
g002078	All	NA	hypothetical protein	#N/A
g004927	All	NA	hypothetical protein	#N/A
g002693	All	NA	hypothetical protein	#N/A
g002834	All	NA	hypothetical protein	#N/A
g003961	All	NA	hypothetical protein	#N/A
g004916_1	All	NA	hypothetical protein	#N/A
g003683_1	All	NA	hypothetical protein	#N/A
g002837	All	NA	hypothetical protein	#N/A
g003896_1	All	NA	hypothetical protein	#N/A
g001200_2	All	NA	hypothetical protein	#N/A
g001893	All	NA	hypothetical protein	#N/A
g000004_2	All	NA	hypothetical protein	#N/A
g005809	All	NA	hypothetical protein	#N/A
g003241	All	NA	hypothetical protein	#N/A
g003458_1	All	NA	hypothetical protein	#N/A
g002251	All	NA	hypothetical protein	#N/A
g002691	All	NA	hypothetical protein	#N/A
g005805_1	All	NA	hypothetical protein	#N/A
g002628	All	NA	hypothetical protein	#N/A
g003661	All	NA	hypothetical protein	#N/A
g005608_1	All	NA	hypothetical protein	#N/A
g007948	All	NA	hypothetical protein	#N/A
g009358	All	NA	hypothetical protein	#N/A
g008122	All	NA	hypothetical protein	#N/A
g005220	All	NA	hypothetical protein	#N/A
g007978	All	NA	hypothetical protein	#N/A
g005945_1	All	NA	hypothetical protein	#N/A
g007095_1	All	NA	hypothetical protein	#N/A
g005363	All	NA	hypothetical protein	#N/A
g006432	All	NA	hypothetical protein	#N/A
g003975_1	All	NA	hypothetical protein	#N/A
g007521	All	NA	hypothetical protein	#N/A
g004924	All	NA	hypothetical protein	#N/A
g006993	All	NA	hypothetical protein	#N/A
g000282_2	All	NA	hypothetical protein	#N/A
g008224	All	NA	hypothetical protein	#N/A
g009278	All	NA	hypothetical protein	#N/A
g007617	All	NA	hypothetical protein	#N/A
g007023	All	NA	hypothetical protein	#N/A
g008292	All	NA	hypothetical protein	#N/A
g007724	All	NA	hypothetical protein	#N/A
g006828_2	All	NA	hypothetical protein	#N/A
g042564	All	NA	hypothetical protein	#N/A
g003926_1	All	NA	hypothetical protein	#N/A
g003405	All	NA	hypothetical protein	#N/A
g000839	All	NA	hypothetical protein	#N/A
g006421	All	NA	hypothetical protein	#N/A
g005254	All	NA	hypothetical protein	#N/A
g003778	All	NA	hypothetical protein	#N/A
g006788	All	NA	hypothetical protein	#N/A
g005330	All	NA	hypothetical protein	#N/A
g006456	All	NA	hypothetical protein	#N/A
g007083	All	NA	hypothetical protein	#N/A
g005860_1	All	NA	hypothetical protein	#N/A
g011321	All	NA	hypothetical protein	#N/A
g001901	All	NA	hypothetical protein	#N/A
g002306	All	NA	hypothetical protein	#N/A
g006503	All	NA	hypothetical protein	#N/A
g003527	All	NA	hypothetical protein	#N/A
g004134_1	All	NA	hypothetical protein	#N/A
g000281_2	All	NA	hypothetical protein	#N/A
g001532	All	NA	hypothetical protein	#N/A
g003291	All	NA	hypothetical protein	#N/A
g005280_1	All	NA	hypothetical protein	#N/A
g006041	All	NA	hypothetical protein	#N/A
g004830	All	NA	hypothetical protein	#N/A
g004475	All	NA	hypothetical protein	#N/A
g003542_1	All	NA	hypothetical protein	#N/A
g004628	All	NA	hypothetical protein	#N/A
g002797	All	NA	hypothetical protein	#N/A
g002993	All	NA	hypothetical protein	#N/A
g003708	All	NA	hypothetical protein	#N/A
g003374	All	NA	hypothetical protein	#N/A
g003879_1	All	NA	hypothetical protein	#N/A
g008174	All	NA	hypothetical protein	#N/A
g005035	All	NA	hypothetical protein	#N/A
g006426	All	NA	hypothetical protein	#N/A
g006714	All	NA	hypothetical protein	#N/A
g003017_1	All	NA	hypothetical protein	#N/A
g004836	All	NA	hypothetical protein	#N/A
g004303	All	NA	hypothetical protein	#N/A
g003794_1	All	NA	hypothetical protein	#N/A
g006921	All	NA	hypothetical protein	#N/A
g006237	All	NA	hypothetical protein	#N/A
g003762	All	NA	hypothetical protein	#N/A
g006341	All	NA	hypothetical protein	#N/A
g004157	All	NA	Barstar	#N/A
g006162	All	NA	hypothetical protein	#N/A
g006258	All	NA	hypothetical protein	#N/A
g005403_1	All	NA	hypothetical protein	#N/A
g007475	All	NA	hypothetical protein	#N/A
g005014_1	All	NA	hypothetical protein	#N/A
g005063	All	NA	hypothetical protein	#N/A
g005401	All	NA	hypothetical protein	#N/A
g005332_1	All	NA	hypothetical protein	#N/A
g005573	All	NA	hypothetical protein	#N/A
g001658_2	All	NA	hypothetical protein	#N/A
g004875_1	All	NA	hypothetical protein	#N/A
g005782	All	NA	hypothetical protein	#N/A
g005205_1	All	NA	hypothetical protein	#N/A
g003014_2	All	NA	hypothetical protein	#N/A
g006176	All	NA	hypothetical protein	#N/A
g004940_1	All	NA	hypothetical protein	#N/A
g005398_1	All	NA	hypothetical protein	#N/A
g007085	All	NA	hypothetical protein	#N/A
g006296	All	NA	hypothetical protein	#N/A
g009002	All	NA	hypothetical protein	#N/A
g004573_1	All	NA	hypothetical protein	#N/A
g007670	All	NA	hypothetical protein	#N/A
g005706	All	NA	hypothetical protein	#N/A
g007017	All	NA	hypothetical protein	#N/A
g007308	All	NA	hypothetical protein	#N/A
g009495	All	NA	hypothetical protein	#N/A
g008218	All	NA	hypothetical protein	#N/A
g007321	All	NA	hypothetical protein	#N/A
g009718	All	NA	hypothetical protein	#N/A
g007234	All	NA	hypothetical protein	#N/A
g006037_1	All	NA	hypothetical protein	#N/A
g006990	All	NA	hypothetical protein	#N/A
g007251	All	NA	hypothetical protein	#N/A
g007205	All	NA	hypothetical protein	#N/A
g005576_2	All	NA	hypothetical protein	#N/A
g013619	All	NA	hypothetical protein	#N/A
g007811	All	NA	hypothetical protein	#N/A
g009134	All	NA	hypothetical protein	#N/A
g000047	All	NA	hypothetical protein	#N/A
g002903	All	NA	hypothetical protein	#N/A
g007461	All	NA	hypothetical protein	#N/A
g006798	All	NA	hypothetical protein	#N/A
g010559	All	NA	hypothetical protein	#N/A
g006799	All	NA	hypothetical protein	#N/A
g013322	All	NA	hypothetical protein	#N/A
g013417	All	NA	hypothetical protein	#N/A
g007903	All	NA	hypothetical protein	#N/A
g008907	All	NA	hypothetical protein	#N/A
g002048	All	NA	hypothetical protein	#N/A
g002137	All	NA	hypothetical protein	#N/A
g001411_2	All	NA	hypothetical protein	#N/A
g001564	All	NA	hypothetical protein	#N/A
g005331	All	NA	hypothetical protein	#N/A
g003669	All	NA	hypothetical protein	#N/A
g002399	All	NA	hypothetical protein	#N/A
g004322	All	NA	hypothetical protein	#N/A
g004942	All	NA	hypothetical protein	#N/A
g007442	All	NA	hypothetical protein	#N/A
g004477	All	NA	hypothetical protein	#N/A
g004246	All	NA	hypothetical protein	#N/A
g000858	All	NA	hypothetical protein	#N/A
g002923_1	All	NA	hypothetical protein	#N/A
g000022_2	All	NA	hypothetical protein	#N/A
g002429_1	All	NA	hypothetical protein	#N/A
g004840	All	NA	hypothetical protein	#N/A
g001284_1	All	NA	hypothetical protein	#N/A
g000420_3	All	NA	hypothetical protein	#N/A
g002874	All	NA	hypothetical protein	#N/A
g000352_2	All	NA	Cytochrome P450 CYP107DY1	#N/A
g006229	All	NA	hypothetical protein	#N/A
g005701	All	NA	hypothetical protein	#N/A
g005572	All	NA	hypothetical protein	#N/A
g002011_1	All	NA	hypothetical protein	#N/A
g005916	All	NA	hypothetical protein	#N/A
g006015_1	All	NA	hypothetical protein	#N/A
g002860	All	NA	hypothetical protein	#N/A
g004835	All	NA	hypothetical protein	#N/A
g000657_2	All	NA	hypothetical protein	#N/A
g006494_1	All	NA	hypothetical protein	#N/A
g004700_1	All	NA	hypothetical protein	#N/A
g007444	All	NA	4-hydroxybenzoyl-CoA thioesterase	#N/A
g005984	All	NA	hypothetical protein	#N/A
g006680	All	NA	hypothetical protein	#N/A
g008294	All	NA	hypothetical protein	#N/A
g004261	All	NA	hypothetical protein	#N/A
g004236_1	All	NA	hypothetical protein	#N/A
g006476	All	NA	hypothetical protein	#N/A
g006009	All	NA	hypothetical protein	#N/A
g005132	All	NA	hypothetical protein	#N/A
g005114	All	NA	hypothetical protein	#N/A
g007157	All	NA	hypothetical protein	#N/A
g005208	All	NA	hypothetical protein	#N/A
g006223	All	NA	hypothetical protein	#N/A
g005158	All	NA	hypothetical protein	#N/A
g002008_2	All	NA	hypothetical protein	#N/A
g005585	All	NA	hypothetical protein	#N/A
g004116	All	NA	hypothetical protein	#N/A
g004946_1	All	NA	hypothetical protein	#N/A
g005649	All	NA	hypothetical protein	#N/A
g004324_1	All	NA	hypothetical protein	#N/A
g004426	All	NA	hypothetical protein	#N/A
g004857	All	NA	hypothetical protein	#N/A
g004173_1	All	NA	hypothetical protein	#N/A
g006056_1	All	NA	hypothetical protein	#N/A
g006306	All	NA	hypothetical protein	#N/A
g002646_2	All	NA	hypothetical protein	#N/A
g008971	All	NA	hypothetical protein	#N/A
g007384_1	All	NA	hypothetical protein	#N/A
g007433	All	NA	hypothetical protein	#N/A
g010804	All	NA	hypothetical protein	#N/A
g008253	All	NA	hypothetical protein	#N/A
g006958	All	NA	hypothetical protein	#N/A
g011701	All	NA	hypothetical protein	#N/A
g008929	All	NA	hypothetical protein	#N/A
g005922	All	NA	hypothetical protein	#N/A
g008351	All	NA	hypothetical protein	#N/A
g012260	All	NA	hypothetical protein	#N/A
g006541	All	NA	hypothetical protein	#N/A
g006487	All	NA	hypothetical protein	#N/A
g006997	All	NA	hypothetical protein	#N/A
g007743	All	NA	hypothetical protein	#N/A
g007973	All	NA	hypothetical protein	#N/A
g007432	All	NA	hypothetical protein	#N/A
g009833	All	NA	hypothetical protein	#N/A
g006295_1	All	NA	hypothetical protein	#N/A
g008171	All	NA	hypothetical protein	#N/A
g007766	All	NA	hypothetical protein	#N/A
g007314	All	NA	hypothetical protein	#N/A
g011841	All	NA	hypothetical protein	#N/A
g007047	All	NA	hypothetical protein	#N/A
g008008	All	NA	hypothetical protein	#N/A
g008167	All	NA	hypothetical protein	#N/A
g007868	All	NA	hypothetical protein	#N/A
g008243	All	NA	hypothetical protein	#N/A
g009069	All	NA	hypothetical protein	#N/A
g010360	All	NA	hypothetical protein	#N/A
g009613	All	NA	hypothetical protein	#N/A
g010913	All	NA	hypothetical protein	#N/A
g000311_1	All	NA	hypothetical protein	#N/A
g004309	All	NA	hypothetical protein	#N/A
g002524_1	All	NA	hypothetical protein	#N/A
g003984	All	NA	hypothetical protein	#N/A
g003995	All	NA	hypothetical protein	#N/A
g005660_1	All	NA	hypothetical protein	#N/A
g010609	All	NA	hypothetical protein	#N/A
g012081	All	NA	hypothetical protein	#N/A
g000430_2	All	NA	hypothetical protein	#N/A
g001683	All	NA	putative protein	#N/A
g000520_2	All	NA	hypothetical protein	#N/A
g000464_2	All	NA	hypothetical protein	#N/A
g003528	All	NA	hypothetical protein	#N/A
g000017_3	All	NA	hypothetical protein	#N/A
g000218	All	NA	hypothetical protein	#N/A
g002020	All	NA	hypothetical protein	#N/A
g001793	All	NA	hypothetical protein	#N/A
g003004_1	All	NA	hypothetical protein	#N/A
g003764	All	NA	hypothetical protein	#N/A
g004293	All	NA	hypothetical protein	#N/A
g005951	All	NA	hypothetical protein	#N/A
g006451	All	NA	hypothetical protein	#N/A
g005821	All	NA	hypothetical protein	#N/A
g005959	All	NA	hypothetical protein	#N/A
g005930	All	NA	hypothetical protein	#N/A
g004710_1	All	NA	hypothetical protein	#N/A
g003766	All	NA	hypothetical protein	#N/A
g005545	All	NA	hypothetical protein	#N/A
g006116_1	All	NA	hypothetical protein	#N/A
g004711	All	NA	hypothetical protein	#N/A
g003729	All	NA	hypothetical protein	#N/A
g002516	All	NA	hypothetical protein	#N/A
g004691_1	All	NA	hypothetical protein	#N/A
g007307	All	NA	hypothetical protein	#N/A
g000073_2	All	NA	hypothetical protein	#N/A
g005655	All	NA	hypothetical protein	#N/A
g000001_2	All	NA	hypothetical protein	#N/A
g001253_2	All	NA	hypothetical protein	#N/A
g005583	All	NA	hypothetical protein	#N/A
g008385	All	NA	hypothetical protein	#N/A
g005581_1	All	NA	hypothetical protein	#N/A
g004714_1	All	NA	hypothetical protein	#N/A
g006353	All	NA	hypothetical protein	#N/A
g008276	All	NA	hypothetical protein	#N/A
g006735	All	NA	hypothetical protein	#N/A
g000384_2	All	NA	hypothetical protein	#N/A
g004139	All	NA	hypothetical protein	#N/A
g006964	All	NA	hypothetical protein	#N/A
g006263	All	NA	hypothetical protein	#N/A
g009213	All	NA	hypothetical protein	#N/A
g006118	All	NA	hypothetical protein	#N/A
g005371	All	NA	hypothetical protein	#N/A
g006529	All	NA	hypothetical protein	#N/A
g005576_1	All	NA	hypothetical protein	#N/A
g006899	All	NA	hypothetical protein	#N/A
g006543	All	NA	hypothetical protein	#N/A
g004338	All	NA	hypothetical protein	#N/A
g005406	All	NA	hypothetical protein	#N/A
g008889	All	NA	hypothetical protein	#N/A
g005993	All	NA	hypothetical protein	#N/A
g006880	All	NA	hypothetical protein	#N/A
g005931	All	NA	hypothetical protein	#N/A
g006307	All	NA	hypothetical protein	#N/A
g006085	All	NA	hypothetical protein	#N/A
g008035	All	NA	hypothetical protein	#N/A
g008325	All	NA	hypothetical protein	#N/A
g005506	All	NA	hypothetical protein	#N/A
g006063	All	NA	hypothetical protein	#N/A
g006556	All	NA	hypothetical protein	#N/A
g007391	All	NA	hypothetical protein	#N/A
g009306	All	NA	hypothetical protein	#N/A
g006863	All	NA	putative protein	#N/A
g006700	All	NA	hypothetical protein	#N/A
g005550	All	NA	hypothetical protein	#N/A
[truncated: 26,530 more rows]
